# Supplementary material for: (E)-3,3,6,6-Tetra­methyl-9-(2-nitro­styr­yl)-3,4,5,6,7,9-hexa­hydro-1H-xanthene-1,8(2H)-dione
Source: Acta Crystallogr Sect E Struct Rep Online. 2012 May 31;68(Pt 6):o1947. doi: 10.1107/S1600536812023495 (PMC3379499; doi:10.1107/S1600536812023495)
Supplement: Supplementary file 1 [file e-68-o1947-sup1.cif]

##############################################################################
#                                                                            #
# This CIF contains the data in a paper accepted for publication in          #
# Acta Crystallographica Section E. It conforms to the requirements of       #
# Notes for Authors for Acta Crystallographica Section E, and has been       #
# peer reviewed under the auspices of the IUCr Commission on Journals.       #
#                                                                            #
# Full details of the Crystallographic Information File format               #
# are given in the paper "The Crystallographic Information File (CIF):       #
# a New Standard Archive File for Crystallography" by S. R. Hall, F. H.      #
# Allen and I. D. Brown [Acta Cryst. (1991), A47, 655-685].                  #
#                                                                            #
# The current version of the core CIF dictionary is obtainable from          #
# ftp://ftp.iucr.org/pub/cif_core.dic.                                       #
#                                                                            #
# Software is freely available for graphical display of the structure(s)     #
# in this CIF. For information consult the CIF software page                 #
# http://www.iucr.org/resources/cif/software.                                #
#                                                                            #
# This file may be used for bona fide research purposes within the           #
# scientific community so long as proper attribution is given to the journal # 
# article from which it was obtained.                                        #
#                                                                            #
##############################################################################
data_global
_audit_creation_method     'by CrystalStructure 4.0'
_journal_date_recd_electronic     2012-05-03
_journal_date_accepted     2012-05-23
_journal_name_full     'Acta Crystallographica, Section E'
_journal_year     2012
_journal_volume     68
_journal_issue      6
_journal_page_first     o1947
_journal_page_last     o1947
_journal_paper_category     QO
_journal_paper_doi     10.1107/S1600536812023495
_journal_coeditor_code     FF2067
_publ_contact_author_name     'Joo Hwan Cha'
_publ_contact_author_address     'Advanced Analysis Center, KIST'
_publ_contact_author_email     'jhcha@kist.re.kr'
_publ_contact_author_fax     '+82-2-958-5969'
_publ_contact_author_phone     '+82-2-958-5959'
_publ_section_title
;\
(<i>E</i>)-3,3,6,6-Tetramethyl-9-(2-nitrostyryl)-3,4,5,6,7,9-hexahydro-\
1<i>H</i>-xanthene-1,8(2<i>H</i>)-dione
;
loop_
    _publ_author_name
    _publ_author_address
    'Jae Kyun Lee'
;
Center for Neuro-Medicine, Korea Institute of Science and Technology,
Hwarangro 14-gil, Seongbuk-gu, Seoul 136-791, Republic of Korea
;
    'Sun-Joon Min'
;
Center for Neuro-Medicine, Korea Institute of Science and Technology,
Hwarangro 14-gil, Seongbuk-gu, Seoul 136-791, Republic of Korea
;
    'Yong Seo Cho'
;
Center for Neuro-Medicine, Korea Institute of Science and Technology,
Hwarangro 14-gil, Seongbuk-gu, Seoul 136-791, Republic of Korea
;
    'Ki Soo Lee'
;
Advanced Analysis Center, Korea Institute of Science and Technology,
Hwarangro 14-gil, Seongbuk-gu, Seoul 136-791, Republic of Korea
;
    'Joo Hwan Cha'
;
Advanced Analysis Center, Korea Institute of Science and Technology,
Hwarangro 14-gil, Seongbuk-gu, Seoul 136-791, Republic of Korea
;
data_I
_chemical_name_systematic
;
(<i>E</i>)-3,3,6,6-Tetramethyl-9-(2-nitrostyryl)-3,4,5,6,7,9-hexahydro-
1<i>H</i>-xanthene-1,8(2<i>H</i>)-dione
;
_chemical_formula_moiety     'C25 H27 N O5'
_chemical_formula_sum     'C25 H27 N O5'
_chemical_formula_iupac     'C25 H27 N O5'
_chemical_formula_weight     421.49
_chemical_melting_point     ?
_symmetry_cell_setting     monoclinic
_symmetry_space_group_name_H-M     'C 1 2/c 1'
_symmetry_space_group_name_Hall     '-C 2yc'
loop_
    _symmetry_equiv_pos_site_id
    _symmetry_equiv_pos_as_xyz
    1 '+X,+Y,+Z'
    2 '-X,+Y,1/2-Z'
    3 '-X,-Y,-Z'
    4 '+X,-Y,1/2+Z'
    5 '1/2+X,1/2+Y,+Z'
    6 '1/2-X,1/2+Y,1/2-Z'
    7 '1/2-X,1/2-Y,-Z'
    8 '1/2+X,1/2-Y,1/2+Z'
_cell_length_a     33.312(3)
_cell_length_b     9.4144(6)
_cell_length_c     14.4581(10)
_cell_angle_alpha     90.0000
_cell_angle_beta     102.3931(19)
_cell_angle_gamma     90.0000
_cell_volume     4428.6(6)
_cell_formula_units_Z     8
_cell_measurement_reflns_used     15305
_cell_measurement_theta_min     3.02
_cell_measurement_theta_max     27.47
_cell_measurement_temperature     296
_exptl_crystal_description     block
_exptl_crystal_colour     colourless
_exptl_crystal_size_max     0.300
_exptl_crystal_size_mid     0.300
_exptl_crystal_size_min     0.300
_exptl_crystal_density_diffrn     1.264
_exptl_crystal_density_meas     ?
_exptl_crystal_density_method     'not measured'
_exptl_crystal_F_000     1792.00
_exptl_absorpt_coefficient_mu     0.088
_exptl_absorpt_correction_type     multi-scan
_exptl_absorpt_process_details     '(ABSCOR; Rigaku, 1995)'
_exptl_absorpt_correction_T_min     0.753
_exptl_absorpt_correction_T_max     0.974
_diffrn_ambient_temperature     296
_diffrn_radiation_type     'Mo K\a'
_diffrn_radiation_wavelength     0.71075
_diffrn_measurement_device_type     'Rigaku R-AXIS RAPID'
_diffrn_measurement_method     \w
_diffrn_detector_area_resol_mean     10.000
_diffrn_reflns_number     20666
_diffrn_reflns_av_R_equivalents     0.0219
_diffrn_reflns_theta_max     27.46
_diffrn_reflns_theta_full     27.46
_diffrn_measured_fraction_theta_max     0.996
_diffrn_measured_fraction_theta_full     0.996
_diffrn_reflns_limit_h_min     -43
_diffrn_reflns_limit_h_max     43
_diffrn_reflns_limit_k_min     -11
_diffrn_reflns_limit_k_max     12
_diffrn_reflns_limit_l_min     -18
_diffrn_reflns_limit_l_max     15
_diffrn_standards_number     0
_diffrn_standards_interval_count     .
_diffrn_standards_decay_%     ?
_refine_special_details
;
Refinement was performed using all reflections. The weighted <i>R</i>-factor
(<i>wR</i>) and goodness of fit (<i>S</i>) are based on <i>F</i>^2^.
<i>R</i>-factor (gt) are based on <i>F</i>. The threshold expression of
<i>F</i>^2^ > 2.0 \s(<i>F</i>^2^) is used only for calculating <i>R</i>-factor
(gt).
;
_reflns_number_total     5066
_reflns_number_gt     3965
_reflns_threshold_expression     F^2^>2.0\s(F^2^)
_refine_ls_structure_factor_coef     Fsqd
_refine_ls_R_factor_gt     0.0480
_refine_ls_wR_factor_ref     0.1531
_refine_ls_goodness_of_fit_ref     1.053
_refine_ls_number_reflns     5066
_refine_ls_number_parameters     288
_refine_ls_number_restraints     0
_refine_ls_hydrogen_treatment     mixed
_refine_ls_weighting_scheme     calc
_refine_ls_weighting_details
            'w = 1/[\s^2^(Fo^2^)+(0.0850P)^2^+1.6883P] where P=(Fo^2^+2Fc^2^)/3'
_atom_sites_solution_hydrogens     geom
_atom_sites_solution_primary     direct
_atom_sites_solution_secondary     difmap
_refine_ls_shift/su_max     0.000
_refine_diff_density_max     0.320
_refine_diff_density_min     -0.270
_refine_ls_extinction_method     none
_refine_ls_extinction_coef     ?
loop_
    _atom_type_symbol
    _atom_type_description
    _atom_type_scat_dispersion_real
    _atom_type_scat_dispersion_imag
    _atom_type_scat_source
    'C' 'C' 0.0033 0.0016
;
International Tables for Crystallography
(1992, Vol. C, Tables 4.2.6.8 and 6.1.1.4)
;
    'H' 'H' 0.0000 0.0000
;
International Tables for Crystallography
(1992, Vol. C, Table 6.1.1.4)
;
    'N' 'N' 0.0061 0.0033
;
International Tables for Crystallography
(1992, Vol. C, Tables 4.2.6.8 and 6.1.1.4)
;
    'O' 'O' 0.0106 0.0060
;
International Tables for Crystallography
(1992, Vol. C, Tables 4.2.6.8 and 6.1.1.4)
;
_computing_data_collection     'RAPID-AUTO (Rigaku, 2006)'
_computing_cell_refinement     'RAPID-AUTO (Rigaku, 1995)'
_computing_data_reduction     'RAPID-AUTO (Rigaku, 1995)'
_computing_structure_solution
                            'SIR-2008 in Il Milione (Burla <i>et al.</i>, 2007)'
_computing_structure_refinement     'SHELXL97 (Sheldrick, 2008)'
_computing_molecular_graphics     'CrystalStructure (Rigaku, 2010)'
_computing_publication_material     'CrystalStructure (Rigaku, 2010)'
loop_
    _atom_site_type_symbol
    _atom_site_label
    _atom_site_fract_x
    _atom_site_fract_y
    _atom_site_fract_z
    _atom_site_U_iso_or_equiv
    _atom_site_adp_type
    _atom_site_calc_flag
    _atom_site_refinement_flags
    _atom_site_occupancy
    _atom_site_symmetry_multiplicity
    _atom_site_disorder_assembly
    _atom_site_disorder_group
    O O1 0.17679(3) 0.29705(11) 0.33160(7) 0.0425(3) Uani d . 1.0 8 . .
    O O2 0.10180(4) 0.41560(15) 0.56326(9) 0.0605(4) Uani d . 1.0 8 . .
    O O3 0.20630(5) -0.00886(16) 0.59592(9) 0.0732(5) Uani d . 1.0 8 . .
    O O4 0.10890(7) -0.1543(3) 0.70033(15) 0.1349(10) Uani d . 1.0 8 . .
    O O5 0.05219(8) -0.1355(3) 0.74228(13) 0.1202(8) Uani d . 1.0 8 . .
    N N1 0.07269(6) -0.14573(18) 0.68205(12) 0.0698(5) Uani d . 1.0 8 . .
    C C1 0.14994(4) 0.19968(16) 0.49809(10) 0.0386(3) Uani d . 1.0 8 . .
    C C2 0.11356(4) 0.44403(17) 0.49075(10) 0.0434(4) Uani d . 1.0 8 . .
    C C3 0.10484(5) 0.58616(18) 0.44234(12) 0.0513(4) Uani d . 1.0 8 . .
    C C4 0.10020(5) 0.58137(17) 0.33439(11) 0.0447(4) Uani d . 1.0 8 . .
    C C5 0.13839(5) 0.50909(17) 0.31324(11) 0.0457(4) Uani d . 1.0 8 . .
    C C6 0.23027(5) 0.12986(15) 0.34094(11) 0.0426(4) Uani d . 1.0 8 . .
    C C7 0.24393(5) -0.01947(16) 0.37621(11) 0.0428(4) Uani d . 1.0 8 . .
    C C8 0.24960(5) -0.01955(18) 0.48454(11) 0.0489(4) Uani d . 1.0 8 . .
    C C9 0.21302(5) 0.03331(17) 0.52095(11) 0.0453(4) Uani d . 1.0 8 . .
    C C10 0.13847(4) 0.34177(15) 0.45014(10) 0.0376(3) Uani d . 1.0 8 . .
    C C11 0.15034(4) 0.37823(15) 0.37052(10) 0.0378(3) Uani d . 1.0 8 . .
    C C12 0.19683(4) 0.18691(15) 0.38454(10) 0.0372(3) Uani d . 1.0 8 . .
    C C13 0.18697(4) 0.14200(15) 0.46483(10) 0.0374(3) Uani d . 1.0 8 . .
    C C14 0.11429(5) 0.09666(17) 0.47453(11) 0.0415(4) Uani d . 1.0 8 . .
    C C15 0.09654(5) 0.03555(16) 0.53714(10) 0.0410(4) Uani d . 1.0 8 . .
    C C16 0.06166(4) -0.06426(15) 0.51520(10) 0.0389(3) Uani d . 1.0 8 . .
    C C17 0.03628(5) -0.07231(17) 0.42507(11) 0.0458(4) Uani d . 1.0 8 . .
    C C18 0.00380(5) -0.1662(2) 0.40412(13) 0.0561(5) Uani d . 1.0 8 . .
    C C19 -0.00562(6) -0.2543(2) 0.47284(15) 0.0599(5) Uani d . 1.0 8 . .
    C C20 0.01737(6) -0.24595(18) 0.56348(14) 0.0565(5) Uani d . 1.0 8 . .
    C C21 0.05035(5) -0.15289(16) 0.58291(11) 0.0454(4) Uani d . 1.0 8 . .
    C C22 0.21140(6) -0.12792(19) 0.33232(14) 0.0595(5) Uani d . 1.0 8 . .
    C C23 0.28438(6) -0.0549(2) 0.34786(15) 0.0626(5) Uani d . 1.0 8 . .
    C C24 0.09700(6) 0.73118(19) 0.29204(14) 0.0602(5) Uani d . 1.0 8 . .
    C C25 0.06161(5) 0.4985(3) 0.28947(14) 0.0641(5) Uani d . 1.0 8 . .
    H H1 0.1573 0.2138 0.5668 0.0463 Uiso calc R 1.0 8 . .
    H H3A 0.1270 0.6509 0.4687 0.0616 Uiso calc R 1.0 8 . .
    H H3B 0.0798 0.6243 0.4564 0.0616 Uiso calc R 1.0 8 . .
    H H5A 0.1332 0.4846 0.2466 0.0548 Uiso calc R 1.0 8 . .
    H H5B 0.1611 0.5756 0.3258 0.0548 Uiso calc R 1.0 8 . .
    H H6A 0.2537 0.1934 0.3554 0.0511 Uiso calc R 1.0 8 . .
    H H6B 0.2207 0.1275 0.2727 0.0511 Uiso calc R 1.0 8 . .
    H H8A 0.2558 -0.1157 0.5073 0.0587 Uiso calc R 1.0 8 . .
    H H8B 0.2732 0.0392 0.5113 0.0587 Uiso calc R 1.0 8 . .
    H H17 0.0414 -0.0126 0.3777 0.0549 Uiso calc R 1.0 8 . .
    H H18 -0.0120 -0.1701 0.3428 0.0673 Uiso calc R 1.0 8 . .
    H H19 -0.0273 -0.3185 0.4578 0.0718 Uiso calc R 1.0 8 . .
    H H20 0.0109 -0.3019 0.6113 0.0678 Uiso calc R 1.0 8 . .
    H H22A 0.1875 -0.1162 0.3587 0.0714 Uiso calc R 1.0 8 . .
    H H22B 0.2222 -0.2221 0.3456 0.0714 Uiso calc R 1.0 8 . .
    H H22C 0.2040 -0.1138 0.2651 0.0714 Uiso calc R 1.0 8 . .
    H H23A 0.2918 -0.1515 0.3646 0.0751 Uiso calc R 1.0 8 . .
    H H23B 0.3056 0.0074 0.3804 0.0751 Uiso calc R 1.0 8 . .
    H H23C 0.2812 -0.0428 0.2807 0.0751 Uiso calc R 1.0 8 . .
    H H24A 0.1214 0.7839 0.3190 0.0723 Uiso calc R 1.0 8 . .
    H H24B 0.0735 0.7785 0.3059 0.0723 Uiso calc R 1.0 8 . .
    H H24C 0.0942 0.7250 0.2247 0.0723 Uiso calc R 1.0 8 . .
    H H25A 0.0379 0.5449 0.3035 0.0769 Uiso calc R 1.0 8 . .
    H H25B 0.0635 0.4038 0.3145 0.0769 Uiso calc R 1.0 8 . .
    H H25C 0.0591 0.4948 0.2221 0.0769 Uiso calc R 1.0 8 . .
    H H14 0.1051(7) 0.077(3) 0.4067(15) 0.067(6) Uiso d . 1.0 8 . .
    H H15 0.1074(6) 0.060(2) 0.6052(14) 0.060(6) Uiso d . 1.0 8 . .
loop_
    _atom_site_aniso_label
    _atom_site_aniso_U_11
    _atom_site_aniso_U_22
    _atom_site_aniso_U_33
    _atom_site_aniso_U_12
    _atom_site_aniso_U_13
    _atom_site_aniso_U_23
    O1 0.0439(6) 0.0459(6) 0.0424(6) 0.0097(5) 0.0198(5) 0.0088(5)
    O2 0.0655(8) 0.0719(8) 0.0529(7) 0.0029(7) 0.0325(6) -0.0044(6)
    O3 0.0850(10) 0.0879(10) 0.0501(7) 0.0225(8) 0.0219(7) 0.0266(7)
    O4 0.0867(14) 0.203(3) 0.0983(14) -0.0202(15) -0.0178(11) 0.0736(16)
    O5 0.170(2) 0.1387(19) 0.0595(10) -0.0029(16) 0.0417(12) -0.0070(11)
    N1 0.0843(13) 0.0648(10) 0.0570(10) -0.0125(9) 0.0078(9) 0.0220(8)
    C1 0.0382(8) 0.0456(8) 0.0339(7) -0.0040(6) 0.0123(6) 0.0003(6)
    C2 0.0364(8) 0.0538(9) 0.0417(8) -0.0022(7) 0.0121(6) -0.0079(7)
    C3 0.0501(9) 0.0510(9) 0.0545(9) 0.0070(7) 0.0149(7) -0.0080(8)
    C4 0.0376(8) 0.0464(8) 0.0502(9) 0.0059(6) 0.0095(7) -0.0004(7)
    C5 0.0421(8) 0.0472(9) 0.0507(9) 0.0062(7) 0.0163(7) 0.0078(7)
    C6 0.0411(8) 0.0415(8) 0.0495(9) 0.0003(6) 0.0194(7) -0.0004(7)
    C7 0.0412(8) 0.0401(8) 0.0472(8) 0.0013(6) 0.0095(6) -0.0038(7)
    C8 0.0456(9) 0.0484(9) 0.0496(9) 0.0083(7) 0.0032(7) 0.0012(7)
    C9 0.0484(9) 0.0474(9) 0.0384(8) -0.0001(7) 0.0057(7) 0.0020(7)
    C10 0.0319(7) 0.0438(8) 0.0384(7) -0.0020(6) 0.0104(6) -0.0014(6)
    C11 0.0315(7) 0.0424(8) 0.0410(7) 0.0005(6) 0.0113(6) -0.0001(6)
    C12 0.0340(7) 0.0380(7) 0.0404(7) -0.0002(6) 0.0100(6) 0.0010(6)
    C13 0.0356(7) 0.0401(7) 0.0373(7) -0.0025(6) 0.0096(6) -0.0012(6)
    C14 0.0407(8) 0.0486(8) 0.0365(7) -0.0052(6) 0.0112(6) -0.0005(7)
    C15 0.0428(8) 0.0438(8) 0.0378(8) -0.0026(6) 0.0120(6) 0.0013(7)
    C16 0.0379(7) 0.0385(7) 0.0436(8) 0.0024(6) 0.0163(6) 0.0002(6)
    C17 0.0449(8) 0.0509(9) 0.0438(8) 0.0005(7) 0.0146(7) 0.0001(7)
    C18 0.0441(9) 0.0627(11) 0.0600(10) -0.0021(8) 0.0083(8) -0.0075(9)
    C19 0.0433(9) 0.0537(10) 0.0849(14) -0.0093(8) 0.0191(9) -0.0069(10)
    C20 0.0571(11) 0.0459(9) 0.0727(12) -0.0059(8) 0.0279(9) 0.0075(9)
    C21 0.0481(9) 0.0421(8) 0.0487(9) 0.0012(7) 0.0163(7) 0.0052(7)
    C22 0.0687(12) 0.0489(9) 0.0596(11) -0.0118(8) 0.0108(9) -0.0091(8)
    C23 0.0537(11) 0.0621(11) 0.0747(12) 0.0149(9) 0.0201(9) -0.0056(10)
    C24 0.0599(11) 0.0530(10) 0.0688(12) 0.0158(8) 0.0160(9) 0.0065(9)
    C25 0.0437(10) 0.0749(13) 0.0682(12) 0.0002(9) 0.0001(8) -0.0048(10)
_geom_special_details
;
All e.s.d.'s (except the e.s.d. in the dihedral angle between two l.s. planes)
are estimated using the full covariance matrix. The cell e.s.d.'s are taken
into account individually in the estimation of e.s.d.'s in distances, angles
and torsion angles; correlations between e.s.d.'s in cell parameters are only
used when they are defined by crystal symmetry. An approximate (isotropic)
treatment of cell e.s.d.'s is used for estimating e.s.d.'s involving l.s.
planes.
;
loop_
    _geom_bond_atom_site_label_1
    _geom_bond_atom_site_label_2
    _geom_bond_site_symmetry_1
    _geom_bond_site_symmetry_2
    _geom_bond_distance
    _geom_bond_publ_flag
    O1 C11 . . 1.3747(19) no
    O1 C12 . . 1.3738(17) no
    O2 C2 . . 1.225(2) no
    O3 C9 . . 1.219(3) no
    O4 N1 . . 1.181(3) no
    O5 N1 . . 1.220(4) no
    N1 C21 . . 1.468(3) no
    C1 C10 . . 1.517(2) no
    C1 C13 . . 1.517(2) no
    C1 C14 . . 1.514(3) no
    C2 C3 . . 1.509(3) no
    C2 C10 . . 1.473(3) no
    C3 C4 . . 1.536(3) no
    C4 C5 . . 1.530(3) no
    C4 C24 . . 1.532(3) no
    C4 C25 . . 1.525(3) no
    C5 C11 . . 1.490(2) no
    C6 C7 . . 1.531(2) no
    C6 C12 . . 1.493(3) no
    C7 C8 . . 1.537(3) no
    C7 C22 . . 1.525(3) no
    C7 C23 . . 1.527(3) no
    C8 C9 . . 1.512(3) no
    C9 C13 . . 1.468(2) no
    C10 C11 . . 1.340(3) no
    C12 C13 . . 1.341(3) no
    C14 C15 . . 1.315(3) no
    C15 C16 . . 1.475(2) no
    C16 C17 . . 1.395(2) no
    C16 C21 . . 1.398(3) no
    C17 C18 . . 1.379(3) no
    C18 C19 . . 1.381(3) no
    C19 C20 . . 1.371(3) no
    C20 C21 . . 1.386(3) no
    C1 H1 . . 0.980 no
    C3 H3A . . 0.970 no
    C3 H3B . . 0.970 no
    C5 H5A . . 0.970 no
    C5 H5B . . 0.970 no
    C6 H6A . . 0.970 no
    C6 H6B . . 0.970 no
    C8 H8A . . 0.970 no
    C8 H8B . . 0.970 no
    C14 H14 . . 0.98(2) no
    C15 H15 . . 1.001(19) no
    C17 H17 . . 0.930 no
    C18 H18 . . 0.930 no
    C19 H19 . . 0.930 no
    C20 H20 . . 0.930 no
    C22 H22A . . 0.960 no
    C22 H22B . . 0.960 no
    C22 H22C . . 0.960 no
    C23 H23A . . 0.960 no
    C23 H23B . . 0.960 no
    C23 H23C . . 0.960 no
    C24 H24A . . 0.960 no
    C24 H24B . . 0.960 no
    C24 H24C . . 0.960 no
    C25 H25A . . 0.960 no
    C25 H25B . . 0.960 no
    C25 H25C . . 0.960 no
loop_
    _geom_contact_atom_site_label_1
    _geom_contact_atom_site_label_2
    _geom_contact_distance
    _geom_contact_site_symmetry_1
    _geom_contact_site_symmetry_2
    _geom_contact_publ_flag
    O1 C1 2.8912(19) . . no
    O2 C1 2.871(2) . . no
    O2 C11 3.527(3) . . no
    O2 C14 3.326(3) . . no
    O2 C15 3.598(2) . . no
    O3 C1 2.871(2) . . no
    O3 C12 3.525(2) . . no
    O3 C14 3.340(3) . . no
    O3 C15 3.596(3) . . no
    O4 C15 2.918(3) . . no
    O4 C16 2.924(3) . . no
    O4 C20 3.371(3) . . no
    O5 C16 3.431(3) . . no
    O5 C20 2.797(3) . . no
    N1 C15 2.941(3) . . no
    C2 C5 2.925(3) . . no
    C2 C14 3.279(3) . . no
    C2 C25 3.093(3) . . no
    C3 C11 2.808(3) . . no
    C4 C10 2.932(2) . . no
    C6 C9 2.928(3) . . no
    C7 C13 2.932(3) . . no
    C8 C12 2.805(2) . . no
    C9 C14 3.267(3) . . no
    C9 C22 3.112(3) . . no
    C10 C12 2.756(2) . . no
    C10 C15 3.549(3) . . no
    C10 C25 3.402(3) . . no
    C11 C13 2.753(2) . . no
    C11 C14 3.392(3) . . no
    C11 C25 3.147(2) . . no
    C12 C14 3.393(3) . . no
    C12 C22 3.122(3) . . no
    C13 C15 3.539(3) . . no
    C13 C22 3.385(3) . . no
    C14 C17 3.000(3) . . no
    C16 C19 2.830(3) . . no
    C17 C20 2.759(3) . . no
    C18 C21 2.717(3) . . no
    O1 O4 2.946(3) . 4_554 no
    O1 C23 3.434(3) . 6_555 no
    O2 C19 3.482(3) . 3_556 no
    O4 O1 2.946(3) . 4_555 no
    O4 C11 3.308(3) . 4_555 no
    O4 C12 3.524(3) . 4_555 no
    O5 O5 3.532(4) . 2_556 no
    O5 C14 3.565(3) . 4_555 no
    O5 C17 3.420(3) . 4_555 no
    O5 C25 3.486(4) . 4_555 no
    C11 O4 3.308(3) . 4_554 no
    C12 O4 3.524(3) . 4_554 no
    C14 O5 3.565(3) . 4_554 no
    C16 C18 3.452(3) . 3_556 no
    C16 C19 3.557(3) . 3_556 no
    C17 O5 3.420(3) . 4_554 no
    C17 C20 3.511(3) . 3_556 no
    C17 C21 3.563(3) . 3_556 no
    C17 C24 3.589(3) . 1_545 no
    C18 C16 3.452(3) . 3_556 no
    C18 C21 3.529(3) . 3_556 no
    C19 O2 3.482(3) . 3_556 no
    C19 C16 3.557(3) . 3_556 no
    C20 C17 3.511(3) . 3_556 no
    C21 C17 3.563(3) . 3_556 no
    C21 C18 3.529(3) . 3_556 no
    C23 O1 3.434(3) . 6_545 no
    C24 C17 3.589(3) . 1_565 no
    C25 O5 3.486(4) . 4_554 no
    O1 H5A 2.4439 . . no
    O1 H5B 2.6718 . . no
    O1 H6A 2.6941 . . no
    O1 H6B 2.4398 . . no
    O1 H14 3.50(3) . . no
    O2 H1 2.6432 . . no
    O2 H3A 2.8236 . . no
    O2 H3B 2.5103 . . no
    O2 H25B 3.5502 . . no
    O2 H15 3.40(2) . . no
    O3 H1 2.6349 . . no
    O3 H8A 2.5055 . . no
    O3 H8B 2.7992 . . no
    O3 H22A 3.5002 . . no
    O3 H15 3.39(2) . . no
    O4 H20 3.5265 . . no
    O4 H15 2.44(2) . . no
    O5 H20 2.6105 . . no
    O5 H15 3.50(3) . . no
    N1 H20 2.5572 . . no
    N1 H15 2.63(2) . . no
    C1 H15 2.66(3) . . no
    C2 H1 2.7095 . . no
    C2 H5B 3.3702 . . no
    C2 H25A 3.4131 . . no
    C2 H25B 2.7554 . . no
    C3 H5A 3.3114 . . no
    C3 H5B 2.7791 . . no
    C3 H24A 2.7150 . . no
    C3 H24B 2.7158 . . no
    C3 H24C 3.3556 . . no
    C3 H25A 2.6884 . . no
    C3 H25B 2.6773 . . no
    C3 H25C 3.3346 . . no
    C5 H3A 2.7099 . . no
    C5 H3B 3.3179 . . no
    C5 H24A 2.6534 . . no
    C5 H24B 3.3203 . . no
    C5 H24C 2.6711 . . no
    C5 H25A 3.3359 . . no
    C5 H25B 2.6881 . . no
    C5 H25C 2.6911 . . no
    C6 H8A 3.3131 . . no
    C6 H8B 2.7064 . . no
    C6 H22A 2.7600 . . no
    C6 H22B 3.3260 . . no
    C6 H22C 2.6111 . . no
    C6 H23A 3.3216 . . no
    C6 H23B 2.7079 . . no
    C6 H23C 2.6291 . . no
    C8 H6A 2.7633 . . no
    C8 H6B 3.3104 . . no
    C8 H22A 2.6076 . . no
    C8 H22B 2.7784 . . no
    C8 H22C 3.3309 . . no
    C8 H23A 2.7521 . . no
    C8 H23B 2.6478 . . no
    C8 H23C 3.3421 . . no
    C9 H1 2.7026 . . no
    C9 H6A 3.3516 . . no
    C9 H22A 2.7108 . . no
    C9 H22B 3.5546 . . no
    C10 H3A 2.9546 . . no
    C10 H3B 3.3143 . . no
    C10 H5A 3.2062 . . no
    C10 H5B 3.0385 . . no
    C10 H25B 2.8843 . . no
    C10 H14 2.74(2) . . no
    C11 H1 3.1975 . . no
    C11 H3A 3.1115 . . no
    C11 H25B 2.8416 . . no
    C11 H25C 3.5005 . . no
    C11 H14 3.30(2) . . no
    C12 H1 3.1995 . . no
    C12 H8B 3.1239 . . no
    C12 H22A 2.8858 . . no
    C12 H22C 3.3516 . . no
    C12 H14 3.30(3) . . no
    C13 H6A 3.0319 . . no
    C13 H6B 3.2160 . . no
    C13 H8A 3.3039 . . no
    C13 H8B 2.9675 . . no
    C13 H22A 2.8763 . . no
    C13 H14 2.74(2) . . no
    C14 H17 2.7299 . . no
    C15 H1 2.5922 . . no
    C15 H17 2.6598 . . no
    C16 H18 3.2566 . . no
    C16 H20 3.2862 . . no
    C16 H14 2.70(3) . . no
    C17 H19 3.2415 . . no
    C17 H14 2.75(3) . . no
    C17 H15 3.363(18) . . no
    C18 H20 3.2178 . . no
    C19 H17 3.2330 . . no
    C20 H18 3.2108 . . no
    C21 H17 3.2027 . . no
    C21 H19 3.2217 . . no
    C21 H15 2.74(2) . . no
    C22 H6A 3.3236 . . no
    C22 H6B 2.5953 . . no
    C22 H8A 2.6456 . . no
    C22 H8B 3.3342 . . no
    C22 H23A 2.6269 . . no
    C22 H23B 3.3183 . . no
    C22 H23C 2.7109 . . no
    C23 H6A 2.5625 . . no
    C23 H6B 2.7632 . . no
    C23 H8A 2.7372 . . no
    C23 H8B 2.6236 . . no
    C23 H22A 3.3149 . . no
    C23 H22B 2.5968 . . no
    C23 H22C 2.7443 . . no
    C24 H3A 2.6457 . . no
    C24 H3B 2.7518 . . no
    C24 H5A 2.7594 . . no
    C24 H5B 2.5496 . . no
    C24 H25A 2.6674 . . no
    C24 H25B 3.3178 . . no
    C24 H25C 2.6499 . . no
    C25 H3A 3.3310 . . no
    C25 H3B 2.6391 . . no
    C25 H5A 2.5925 . . no
    C25 H5B 3.3239 . . no
    C25 H24A 3.3164 . . no
    C25 H24B 2.6681 . . no
    C25 H24C 2.6528 . . no
    H1 H14 2.8809 . . no
    H1 H15 2.3552 . . no
    H3A H5B 2.6594 . . no
    H3A H24A 2.4729 . . no
    H3A H24B 2.8917 . . no
    H3A H24C 3.5323 . . no
    H3A H25A 3.5304 . . no
    H3A H25B 3.5823 . . no
    H3B H24A 3.0507 . . no
    H3B H24B 2.5856 . . no
    H3B H25A 2.4626 . . no
    H3B H25B 2.8870 . . no
    H3B H25C 3.5259 . . no
    H5A H24A 3.0605 . . no
    H5A H24C 2.5958 . . no
    H5A H25A 3.4909 . . no
    H5A H25B 2.8125 . . no
    H5A H25C 2.4196 . . no
    H5B H24A 2.3562 . . no
    H5B H24B 3.4498 . . no
    H5B H24C 2.7739 . . no
    H5B H25C 3.4928 . . no
    H6A H8B 2.6423 . . no
    H6A H22C 3.4467 . . no
    H6A H23A 3.4783 . . no
    H6A H23B 2.4317 . . no
    H6A H23C 2.7150 . . no
    H6B H22A 2.9368 . . no
    H6B H22B 3.4524 . . no
    H6B H22C 2.3353 . . no
    H6B H23A 3.5939 . . no
    H6B H23B 3.1308 . . no
    H6B H23C 2.5573 . . no
    H8A H22A 2.7741 . . no
    H8A H22B 2.5702 . . no
    H8A H22C 3.5574 . . no
    H8A H23A 2.6218 . . no
    H8A H23B 2.9602 . . no
    H8B H22A 3.5276 . . no
    H8B H22B 3.5955 . . no
    H8B H23A 2.9446 . . no
    H8B H23B 2.3893 . . no
    H8B H23C 3.4868 . . no
    H17 H18 2.2884 . . no
    H17 H14 2.2395 . . no
    H18 H19 2.3106 . . no
    H19 H20 2.3136 . . no
    H22A H23A 3.4724 . . no
    H22A H14 3.4855 . . no
    H22B H23A 2.3707 . . no
    H22B H23B 3.4697 . . no
    H22B H23C 2.8956 . . no
    H22C H23A 2.9896 . . no
    H22C H23C 2.6188 . . no
    H24A H25A 3.5458 . . no
    H24A H25C 3.5254 . . no
    H24B H25A 2.4942 . . no
    H24B H25B 3.5482 . . no
    H24B H25C 2.9295 . . no
    H24C H25A 2.9326 . . no
    H24C H25B 3.5283 . . no
    H24C H25C 2.4591 . . no
    H25B H14 3.5141 . . no
    H14 H15 2.86(3) . . no
    O1 H8B 2.9483 . 7_556 no
    O1 H23A 3.2632 . 6_555 no
    O1 H23C 2.8010 . 6_555 no
    O2 H5A 2.7946 . 4_565 no
    O2 H19 2.6018 . 3_556 no
    O2 H23B 3.1035 . 7_556 no
    O2 H24C 2.7421 . 4_565 no
    O2 H25C 3.0683 . 4_565 no
    O3 H6A 3.2694 . 7_556 no
    O3 H6B 2.7353 . 4_555 no
    O3 H22B 3.4562 . 7_546 no
    O3 H22C 2.7199 . 4_555 no
    O3 H23A 3.2460 . 7_546 no
    O3 H23C 3.2773 . 4_555 no
    O4 H5A 3.2458 . 4_555 no
    O4 H25B 3.4054 . 4_555 no
    O4 H14 3.10(3) . 4_555 no
    O5 H17 3.5151 . 3_556 no
    O5 H17 2.4916 . 4_555 no
    O5 H18 3.2981 . 3_556 no
    O5 H24B 3.5167 . 4_565 no
    O5 H25B 2.7278 . 4_555 no
    O5 H25C 3.4071 . 4_555 no
    O5 H14 2.69(2) . 4_555 no
    N1 H17 3.5458 . 4_555 no
    N1 H18 3.5702 . 3_556 no
    N1 H25B 3.1486 . 4_555 no
    N1 H25C 3.3845 . 4_555 no
    N1 H14 3.26(2) . 4_555 no
    C1 H6A 3.5897 . 7_556 no
    C1 H8B 3.5738 . 7_556 no
    C1 H23B 3.4306 . 7_556 no
    C2 H19 3.3364 . 3_556 no
    C2 H23B 2.9634 . 7_556 no
    C5 H8B 3.4808 . 7_556 no
    C5 H23C 3.2897 . 6_555 no
    C6 H23A 3.5589 . 6_555 no
    C6 H23C 3.5284 . 6_555 no
    C8 H8A 3.4423 . 7_546 no
    C8 H22B 3.4415 . 7_546 no
    C9 H6A 3.1931 . 7_556 no
    C10 H8B 3.0866 . 7_556 no
    C10 H23B 3.0874 . 7_556 no
    C11 H8B 2.8547 . 7_556 no
    C11 H23C 3.5605 . 6_555 no
    C12 H8B 3.0450 . 7_556 no
    C13 H6A 3.2954 . 7_556 no
    C13 H8B 3.2704 . 7_556 no
    C15 H19 3.5356 . 3_556 no
    C15 H24C 3.5397 . 4_565 no
    C16 H3B 3.1469 . 1_545 no
    C16 H24B 3.4656 . 1_545 no
    C17 H3B 3.1904 . 1_545 no
    C17 H24B 2.7183 . 1_545 no
    C18 H3B 3.1692 . 1_545 no
    C18 H24B 3.0142 . 1_545 no
    C18 H24B 3.5727 . 2_545 no
    C18 H24C 3.5436 . 2_545 no
    C18 H25A 3.3944 . 1_545 no
    C19 H3B 3.1212 . 1_545 no
    C20 H3B 3.0969 . 1_545 no
    C20 H17 3.3465 . 3_556 no
    C20 H25C 3.3632 . 4_555 no
    C21 H3B 3.0783 . 1_545 no
    C21 H17 3.5840 . 3_556 no
    C21 H18 3.5529 . 3_556 no
    C22 H5B 3.2455 . 1_545 no
    C22 H6A 3.5913 . 6_545 no
    C22 H8A 3.3626 . 7_546 no
    C22 H24A 3.0775 . 1_545 no
    C23 H5A 3.3396 . 6_545 no
    C23 H6B 3.4470 . 6_545 no
    C24 H17 3.4298 . 1_565 no
    C24 H18 3.2108 . 2_565 no
    C24 H22A 3.2921 . 1_565 no
    C24 H15 3.42(2) . 4_564 no
    C25 H20 3.5796 . 3_556 no
    C25 H20 3.3237 . 4_554 no
    C25 H25A 3.3288 . 2_555 no
    H1 H6A 3.0646 . 7_556 no
    H1 H22C 3.1000 . 4_555 no
    H1 H23B 2.9325 . 7_556 no
    H1 H24C 3.4669 . 4_565 no
    H3A H22A 3.5743 . 1_565 no
    H3A H23A 3.2141 . 7_556 no
    H3A H23B 3.1495 . 7_556 no
    H3B C16 3.1469 . 1_565 no
    H3B C17 3.1904 . 1_565 no
    H3B C18 3.1692 . 1_565 no
    H3B C19 3.1212 . 1_565 no
    H3B C20 3.0969 . 1_565 no
    H3B C21 3.0783 . 1_565 no
    H3B H20 3.5998 . 1_565 no
    H5A O2 2.7946 . 4_564 no
    H5A O4 3.2458 . 4_554 no
    H5A C23 3.3396 . 6_555 no
    H5A H23A 3.4923 . 6_555 no
    H5A H23B 3.0312 . 6_555 no
    H5A H23C 2.9733 . 6_555 no
    H5B C22 3.2455 . 1_565 no
    H5B H8A 3.2789 . 7_556 no
    H5B H8B 3.0487 . 7_556 no
    H5B H22A 3.0393 . 1_565 no
    H5B H22B 2.7555 . 1_565 no
    H5B H22C 3.4496 . 1_565 no
    H5B H23B 3.4571 . 6_555 no
    H5B H23C 2.9283 . 6_555 no
    H6A O3 3.2694 . 7_556 no
    H6A C1 3.5897 . 7_556 no
    H6A C9 3.1931 . 7_556 no
    H6A C13 3.2954 . 7_556 no
    H6A C22 3.5913 . 6_555 no
    H6A H1 3.0646 . 7_556 no
    H6A H8B 3.4060 . 7_556 no
    H6A H22B 3.2741 . 6_555 no
    H6A H22C 3.0596 . 6_555 no
    H6A H23A 3.5312 . 6_555 no
    H6A H23C 3.2265 . 6_555 no
    H6B O3 2.7353 . 4_554 no
    H6B C23 3.4470 . 6_555 no
    H6B H22B 3.1533 . 6_555 no
    H6B H23A 2.8434 . 6_555 no
    H6B H23C 3.1963 . 6_555 no
    H8A C8 3.4423 . 7_546 no
    H8A C22 3.3626 . 7_546 no
    H8A H5B 3.2789 . 7_556 no
    H8A H8A 2.5608 . 7_546 no
    H8A H22A 3.4811 . 7_546 no
    H8A H22B 2.5932 . 7_546 no
    H8A H23A 3.4651 . 7_546 no
    H8B O1 2.9483 . 7_556 no
    H8B C1 3.5738 . 7_556 no
    H8B C5 3.4808 . 7_556 no
    H8B C10 3.0866 . 7_556 no
    H8B C11 2.8547 . 7_556 no
    H8B C12 3.0450 . 7_556 no
    H8B C13 3.2704 . 7_556 no
    H8B H5B 3.0487 . 7_556 no
    H8B H6A 3.4060 . 7_556 no
    H17 O5 3.5151 . 3_556 no
    H17 O5 2.4916 . 4_554 no
    H17 N1 3.5458 . 4_554 no
    H17 C20 3.3465 . 3_556 no
    H17 C21 3.5840 . 3_556 no
    H17 C24 3.4298 . 1_545 no
    H17 H18 3.4610 . 2_555 no
    H17 H20 3.4577 . 3_556 no
    H17 H24A 3.5294 . 1_545 no
    H17 H24B 2.5609 . 1_545 no
    H18 O5 3.2981 . 3_556 no
    H18 N1 3.5702 . 3_556 no
    H18 C21 3.5529 . 3_556 no
    H18 C24 3.2108 . 2_545 no
    H18 H17 3.4610 . 2_555 no
    H18 H18 2.9593 . 2_555 no
    H18 H24B 3.0455 . 1_545 no
    H18 H24B 2.6754 . 2_545 no
    H18 H24C 2.8754 . 2_545 no
    H18 H25A 3.2705 . 1_545 no
    H18 H25A 3.4107 . 2_545 no
    H18 H25C 3.5574 . 2_545 no
    H18 H15 3.5711 . 3_556 no
    H19 O2 2.6018 . 3_556 no
    H19 C2 3.3364 . 3_556 no
    H19 C15 3.5356 . 3_556 no
    H19 H24C 3.0939 . 2_545 no
    H19 H25C 3.1296 . 2_545 no
    H19 H15 3.5795 . 3_556 no
    H20 C25 3.5796 . 3_556 no
    H20 C25 3.3237 . 4_555 no
    H20 H3B 3.5998 . 1_545 no
    H20 H17 3.4577 . 3_556 no
    H20 H25A 3.2033 . 3_556 no
    H20 H25A 3.5624 . 4_555 no
    H20 H25B 3.0597 . 3_556 no
    H20 H25B 3.2270 . 4_555 no
    H20 H25C 2.7081 . 4_555 no
    H22A C24 3.2921 . 1_545 no
    H22A H3A 3.5743 . 1_545 no
    H22A H5B 3.0393 . 1_545 no
    H22A H8A 3.4811 . 7_546 no
    H22A H24A 2.3506 . 1_545 no
    H22B O3 3.4562 . 7_546 no
    H22B C8 3.4415 . 7_546 no
    H22B H5B 2.7555 . 1_545 no
    H22B H6A 3.2741 . 6_545 no
    H22B H6B 3.1533 . 6_545 no
    H22B H8A 2.5932 . 7_546 no
    H22B H23C 3.5180 . 6_545 no
    H22B H24A 3.2970 . 1_545 no
    H22C O3 2.7199 . 4_554 no
    H22C H1 3.1000 . 4_554 no
    H22C H5B 3.4496 . 1_545 no
    H22C H6A 3.0596 . 6_545 no
    H22C H24A 3.1680 . 1_545 no
    H22C H15 3.5723 . 4_554 no
    H23A O1 3.2632 . 6_545 no
    H23A O3 3.2460 . 7_546 no
    H23A C6 3.5589 . 6_545 no
    H23A H3A 3.2141 . 7_556 no
    H23A H5A 3.4923 . 6_545 no
    H23A H6A 3.5312 . 6_545 no
    H23A H6B 2.8434 . 6_545 no
    H23A H8A 3.4651 . 7_546 no
    H23B O2 3.1035 . 7_556 no
    H23B C1 3.4306 . 7_556 no
    H23B C2 2.9634 . 7_556 no
    H23B C10 3.0874 . 7_556 no
    H23B H1 2.9325 . 7_556 no
    H23B H3A 3.1495 . 7_556 no
    H23B H5A 3.0312 . 6_545 no
    H23B H5B 3.4571 . 6_545 no
    H23C O1 2.8010 . 6_545 no
    H23C O3 3.2773 . 4_554 no
    H23C C5 3.2897 . 6_545 no
    H23C C6 3.5284 . 6_545 no
    H23C C11 3.5605 . 6_545 no
    H23C H5A 2.9733 . 6_545 no
    H23C H5B 2.9283 . 6_545 no
    H23C H6A 3.2265 . 6_545 no
    H23C H6B 3.1963 . 6_545 no
    H23C H22B 3.5180 . 6_555 no
    H24A C22 3.0775 . 1_565 no
    H24A H17 3.5294 . 1_565 no
    H24A H22A 2.3506 . 1_565 no
    H24A H22B 3.2970 . 1_565 no
    H24A H22C 3.1680 . 1_565 no
    H24A H14 3.1352 . 1_565 no
    H24A H15 3.3614 . 4_564 no
    H24B O5 3.5167 . 4_564 no
    H24B C16 3.4656 . 1_565 no
    H24B C17 2.7183 . 1_565 no
    H24B C18 3.0142 . 1_565 no
    H24B C18 3.5727 . 2_565 no
    H24B H17 2.5609 . 1_565 no
    H24B H18 3.0455 . 1_565 no
    H24B H18 2.6754 . 2_565 no
    H24B H14 3.2391 . 1_565 no
    H24C O2 2.7421 . 4_564 no
    H24C C15 3.5397 . 4_564 no
    H24C C18 3.5436 . 2_565 no
    H24C H1 3.4669 . 4_564 no
    H24C H18 2.8754 . 2_565 no
    H24C H19 3.0939 . 2_565 no
    H24C H15 2.7534 . 4_564 no
    H25A C18 3.3944 . 1_565 no
    H25A C25 3.3288 . 2_555 no
    H25A H18 3.2705 . 1_565 no
    H25A H18 3.4107 . 2_565 no
    H25A H20 3.2033 . 3_556 no
    H25A H20 3.5624 . 4_554 no
    H25A H25A 2.6653 . 2_555 no
    H25A H25C 3.2077 . 2_555 no
    H25B O4 3.4054 . 4_554 no
    H25B O5 2.7278 . 4_554 no
    H25B N1 3.1486 . 4_554 no
    H25B H20 3.0597 . 3_556 no
    H25B H20 3.2270 . 4_554 no
    H25C O2 3.0683 . 4_564 no
    H25C O5 3.4071 . 4_554 no
    H25C N1 3.3845 . 4_554 no
    H25C C20 3.3632 . 4_554 no
    H25C H18 3.5574 . 2_565 no
    H25C H19 3.1296 . 2_565 no
    H25C H20 2.7081 . 4_554 no
    H25C H25A 3.2077 . 2_555 no
    H14 O4 3.10(3) . 4_554 no
    H14 O5 2.69(2) . 4_554 no
    H14 N1 3.26(2) . 4_554 no
    H14 H24A 3.1352 . 1_545 no
    H14 H24B 3.2391 . 1_545 no
    H15 C24 3.42(2) . 4_565 no
    H15 H18 3.5711 . 3_556 no
    H15 H19 3.5795 . 3_556 no
    H15 H22C 3.5723 . 4_555 no
    H15 H24A 3.3614 . 4_565 no
    H15 H24C 2.7534 . 4_565 no
loop_
    _geom_angle_atom_site_label_1
    _geom_angle_atom_site_label_2
    _geom_angle_atom_site_label_3
    _geom_angle_site_symmetry_1
    _geom_angle_site_symmetry_2
    _geom_angle_site_symmetry_3
    _geom_angle
    _geom_angle_publ_flag
    C11 O1 C12 . . . 117.97(12) no
    O4 N1 O5 . . . 123.2(2) no
    O4 N1 C21 . . . 119.7(2) no
    O5 N1 C21 . . . 117.15(19) no
    C10 C1 C13 . . . 108.23(13) no
    C10 C1 C14 . . . 110.70(11) no
    C13 C1 C14 . . . 110.56(13) no
    O2 C2 C3 . . . 121.71(15) no
    O2 C2 C10 . . . 120.62(15) no
    C3 C2 C10 . . . 117.61(14) no
    C2 C3 C4 . . . 114.37(14) no
    C3 C4 C5 . . . 108.03(13) no
    C3 C4 C24 . . . 111.24(14) no
    C3 C4 C25 . . . 109.86(15) no
    C5 C4 C24 . . . 108.60(15) no
    C5 C4 C25 . . . 110.40(14) no
    C24 C4 C25 . . . 108.70(14) no
    C4 C5 C11 . . . 113.01(14) no
    C7 C6 C12 . . . 112.65(14) no
    C6 C7 C8 . . . 107.62(13) no
    C6 C7 C22 . . . 110.02(13) no
    C6 C7 C23 . . . 109.11(15) no
    C8 C7 C22 . . . 110.17(15) no
    C8 C7 C23 . . . 110.54(14) no
    C22 C7 C23 . . . 109.35(15) no
    C7 C8 C9 . . . 115.01(13) no
    O3 C9 C8 . . . 121.19(15) no
    O3 C9 C13 . . . 121.24(17) no
    C8 C9 C13 . . . 117.51(14) no
    C1 C10 C2 . . . 120.15(14) no
    C1 C10 C11 . . . 121.78(14) no
    C2 C10 C11 . . . 118.07(13) no
    O1 C11 C5 . . . 110.51(13) no
    O1 C11 C10 . . . 122.86(13) no
    C5 C11 C10 . . . 126.62(14) no
    O1 C12 C6 . . . 110.72(13) no
    O1 C12 C13 . . . 122.70(14) no
    C6 C12 C13 . . . 126.57(13) no
    C1 C13 C9 . . . 119.90(14) no
    C1 C13 C12 . . . 121.90(13) no
    C9 C13 C12 . . . 118.20(14) no
    C1 C14 C15 . . . 124.89(14) no
    C14 C15 C16 . . . 125.48(14) no
    C15 C16 C17 . . . 121.81(14) no
    C15 C16 C21 . . . 123.22(13) no
    C17 C16 C21 . . . 114.92(13) no
    C16 C17 C18 . . . 121.98(16) no
    C17 C18 C19 . . . 121.03(16) no
    C18 C19 C20 . . . 119.10(18) no
    C19 C20 C21 . . . 119.08(18) no
    N1 C21 C16 . . . 120.00(14) no
    N1 C21 C20 . . . 116.14(16) no
    C16 C21 C20 . . . 123.80(15) no
    C10 C1 H1 . . . 109.114 no
    C13 C1 H1 . . . 109.098 no
    C14 C1 H1 . . . 109.114 no
    C2 C3 H3A . . . 108.664 no
    C2 C3 H3B . . . 108.668 no
    C4 C3 H3A . . . 108.660 no
    C4 C3 H3B . . . 108.666 no
    H3A C3 H3B . . . 107.605 no
    C4 C5 H5A . . . 108.979 no
    C4 C5 H5B . . . 108.973 no
    C11 C5 H5A . . . 108.980 no
    C11 C5 H5B . . . 108.977 no
    H5A C5 H5B . . . 107.787 no
    C7 C6 H6A . . . 109.061 no
    C7 C6 H6B . . . 109.060 no
    C12 C6 H6A . . . 109.064 no
    C12 C6 H6B . . . 109.075 no
    H6A C6 H6B . . . 107.811 no
    C7 C8 H8A . . . 108.514 no
    C7 C8 H8B . . . 108.512 no
    C9 C8 H8A . . . 108.525 no
    C9 C8 H8B . . . 108.528 no
    H8A C8 H8B . . . 107.507 no
    C1 C14 H14 . . . 113.9(13) no
    C15 C14 H14 . . . 121.2(13) no
    C14 C15 H15 . . . 117.0(12) no
    C16 C15 H15 . . . 117.6(12) no
    C16 C17 H17 . . . 119.000 no
    C18 C17 H17 . . . 119.023 no
    C17 C18 H18 . . . 119.485 no
    C19 C18 H18 . . . 119.482 no
    C18 C19 H19 . . . 120.454 no
    C20 C19 H19 . . . 120.441 no
    C19 C20 H20 . . . 120.458 no
    C21 C20 H20 . . . 120.461 no
    C7 C22 H22A . . . 109.462 no
    C7 C22 H22B . . . 109.482 no
    C7 C22 H22C . . . 109.478 no
    H22A C22 H22B . . . 109.463 no
    H22A C22 H22C . . . 109.456 no
    H22B C22 H22C . . . 109.486 no
    C7 C23 H23A . . . 109.465 no
    C7 C23 H23B . . . 109.469 no
    C7 C23 H23C . . . 109.458 no
    H23A C23 H23B . . . 109.488 no
    H23A C23 H23C . . . 109.468 no
    H23B C23 H23C . . . 109.479 no
    C4 C24 H24A . . . 109.472 no
    C4 C24 H24B . . . 109.473 no
    C4 C24 H24C . . . 109.477 no
    H24A C24 H24B . . . 109.466 no
    H24A C24 H24C . . . 109.470 no
    H24B C24 H24C . . . 109.470 no
    C4 C25 H25A . . . 109.470 no
    C4 C25 H25B . . . 109.480 no
    C4 C25 H25C . . . 109.479 no
    H25A C25 H25B . . . 109.468 no
    H25A C25 H25C . . . 109.463 no
    H25B C25 H25C . . . 109.467 no
loop_
    _geom_torsion_atom_site_label_1
    _geom_torsion_atom_site_label_2
    _geom_torsion_atom_site_label_3
    _geom_torsion_atom_site_label_4
    _geom_torsion_site_symmetry_1
    _geom_torsion_site_symmetry_2
    _geom_torsion_site_symmetry_3
    _geom_torsion_site_symmetry_4
    _geom_torsion
    _geom_torsion_publ_flag
    C11 O1 C12 C6 . . . . -168.31(10) no
    C11 O1 C12 C13 . . . . 10.75(17) no
    C12 O1 C11 C5 . . . . 168.03(10) no
    C12 O1 C11 C10 . . . . -10.74(17) no
    O4 N1 C21 C16 . . . . -51.8(3) no
    O4 N1 C21 C20 . . . . 130.9(3) no
    O5 N1 C21 C16 . . . . 130.5(2) no
    O5 N1 C21 C20 . . . . -46.8(3) no
    C10 C1 C13 C9 . . . . 159.62(10) no
    C10 C1 C13 C12 . . . . -20.69(16) no
    C13 C1 C10 C2 . . . . -159.45(10) no
    C13 C1 C10 C11 . . . . 20.69(16) no
    C10 C1 C14 C15 . . . . -120.69(15) no
    C14 C1 C10 C2 . . . . 79.24(15) no
    C14 C1 C10 C11 . . . . -100.62(15) no
    C13 C1 C14 C15 . . . . 119.39(16) no
    C14 C1 C13 C9 . . . . -78.98(14) no
    C14 C1 C13 C12 . . . . 100.70(15) no
    O2 C2 C3 C4 . . . . -149.19(13) no
    O2 C2 C10 C1 . . . . -0.14(19) no
    O2 C2 C10 C11 . . . . 179.73(12) no
    C3 C2 C10 C1 . . . . 177.22(11) no
    C3 C2 C10 C11 . . . . -2.92(17) no
    C10 C2 C3 C4 . . . . 33.48(17) no
    C2 C3 C4 C5 . . . . -53.53(17) no
    C2 C3 C4 C24 . . . . -172.64(12) no
    C2 C3 C4 C25 . . . . 66.95(16) no
    C3 C4 C5 C11 . . . . 45.07(16) no
    C24 C4 C5 C11 . . . . 165.84(12) no
    C25 C4 C5 C11 . . . . -75.08(16) no
    C4 C5 C11 O1 . . . . 163.21(11) no
    C4 C5 C11 C10 . . . . -18.08(19) no
    C7 C6 C12 O1 . . . . -161.08(11) no
    C7 C6 C12 C13 . . . . 19.91(19) no
    C12 C6 C7 C8 . . . . -46.35(15) no
    C12 C6 C7 C22 . . . . 73.70(15) no
    C12 C6 C7 C23 . . . . -166.33(10) no
    C6 C7 C8 C9 . . . . 53.11(17) no
    C22 C7 C8 C9 . . . . -66.85(17) no
    C23 C7 C8 C9 . . . . 172.18(13) no
    C7 C8 C9 O3 . . . . 151.50(14) no
    C7 C8 C9 C13 . . . . -31.18(19) no
    O3 C9 C13 C1 . . . . -2.4(2) no
    O3 C9 C13 C12 . . . . 177.92(14) no
    C8 C9 C13 C1 . . . . -179.69(11) no
    C8 C9 C13 C12 . . . . 0.61(19) no
    C1 C10 C11 O1 . . . . -6.46(19) no
    C1 C10 C11 C5 . . . . 174.98(11) no
    C2 C10 C11 O1 . . . . 173.67(11) no
    C2 C10 C11 C5 . . . . -4.89(19) no
    O1 C12 C13 C1 . . . . 6.4(2) no
    O1 C12 C13 C9 . . . . -173.88(10) no
    C6 C12 C13 C1 . . . . -174.67(11) no
    C6 C12 C13 C9 . . . . 5.0(2) no
    C1 C14 C15 C16 . . . . 179.61(13) no
    C14 C15 C16 C17 . . . . -19.3(3) no
    C14 C15 C16 C21 . . . . 163.59(15) no
    C15 C16 C17 C18 . . . . 179.56(13) no
    C15 C16 C21 N1 . . . . 2.2(3) no
    C15 C16 C21 C20 . . . . 179.23(13) no
    C17 C16 C21 N1 . . . . -175.15(13) no
    C17 C16 C21 C20 . . . . 1.9(3) no
    C21 C16 C17 C18 . . . . -3.1(3) no
    C16 C17 C18 C19 . . . . 1.7(3) no
    C17 C18 C19 C20 . . . . 1.2(3) no
    C18 C19 C20 C21 . . . . -2.3(3) no
    C19 C20 C21 N1 . . . . 177.90(16) no
    C19 C20 C21 C16 . . . . 0.7(3) no
loop_
    _geom_hbond_atom_site_label_D
    _geom_hbond_atom_site_label_H
    _geom_hbond_atom_site_label_A
    _geom_hbond_site_symmetry_D
    _geom_hbond_site_symmetry_H
    _geom_hbond_site_symmetry_A
    _geom_hbond_distance_DH
    _geom_hbond_distance_HA
    _geom_hbond_distance_DA
    _geom_hbond_angle_DHA
    _geom_hbond_publ_flag
    C17 H17 O5 . . 4_554 0.930 2.4916 3.420(3) 176.0 yes
_iucr_refine_instructions_details
;
TITL 1202d
CELL  0.71075 33.31240 9.41441 14.45812 90.000 102.393 90.000
ZERR  8 0.00250 0.00059 0.00098 0.000 0.002 0.000
LATT 7
SYMM    -X,    +Y, .50-Z
SFAC C H N O
UNIT 200 216 8 40
SHEL 99999.000000 0.000000
L.S. 5
FMAP 2
PLAN -10
WPDB -2
HTAB
BOND $H
CONF
LIST 4
TEMP 23.0
ACTA
SIZE 0.300 0.300 0.300
WGHT    0.085000    1.688300
FVAR       0.41414
O1    4    0.176785    0.297047    0.331600    11.00000    0.04389    0.04588 =
0.04243    0.00879    0.01976    0.00968
O2    4    0.101798    0.415598    0.563264    11.00000    0.06550    0.07188 =
0.05289   -0.00443    0.03251    0.00293
O3    4    0.206296   -0.008856    0.595918    11.00000    0.08502    0.08794 =
0.05007    0.02664    0.02187    0.02245
O4    4    0.108900   -0.154343    0.700331    11.00000    0.08668    0.20280 =
0.09826    0.07362   -0.01776   -0.02017
O5    4    0.052191   -0.135518    0.742281    11.00000    0.17021    0.13866 =
0.05952   -0.00699    0.04168   -0.00286
N1    3    0.072689   -0.145732    0.682050    11.00000    0.08428    0.06479 =
0.05704    0.02203    0.00785   -0.01247
C1    1    0.149941    0.199678    0.498093    11.00000    0.03819    0.04561 =
0.03393    0.00029    0.01226   -0.00400
AFIX  13
H1    2    0.157266    0.213771    0.566818    11.00000   -1.20000
AFIX   0
C2    1    0.113560    0.444028    0.490752    11.00000    0.03639    0.05381 =
0.04172   -0.00794    0.01207   -0.00223
C3    1    0.104840    0.586162    0.442339    11.00000    0.05010    0.05100 =
0.05451   -0.00803    0.01491    0.00697
AFIX  23
H3A   2    0.127005    0.650873    0.468711    11.00000   -1.20000
H3B   2    0.079760    0.624316    0.456367    11.00000   -1.20000
AFIX   0
C4    1    0.100200    0.581367    0.334387    11.00000    0.03757    0.04635 =
0.05020   -0.00038    0.00951    0.00589
C5    1    0.138390    0.509085    0.313244    11.00000    0.04211    0.04720 =
0.05065    0.00776    0.01628    0.00619
AFIX  23
H5A   2    0.133183    0.484592    0.246565    11.00000   -1.20000
H5B   2    0.161144    0.575629    0.325790    11.00000   -1.20000
AFIX   0
C6    1    0.230273    0.129858    0.340939    11.00000    0.04113    0.04152 =
0.04950   -0.00044    0.01938    0.00030
AFIX  23
H6A   2    0.253710    0.193390    0.355359    11.00000   -1.20000
H6B   2    0.220727    0.127456    0.272680    11.00000   -1.20000
AFIX   0
C7    1    0.243935   -0.019471    0.376212    11.00000    0.04117    0.04006 =
0.04716   -0.00382    0.00945    0.00134
C8    1    0.249603   -0.019554    0.484539    11.00000    0.04564    0.04836 =
0.04957    0.00118    0.00320    0.00826
AFIX  23
H8A   2    0.255809   -0.115662    0.507349    11.00000   -1.20000
H8B   2    0.273166    0.039172    0.511262    11.00000   -1.20000
AFIX   0
C9    1    0.213018    0.033310    0.520952    11.00000    0.04837    0.04745 =
0.03841    0.00199    0.00569   -0.00010
C10   1    0.138470    0.341772    0.450137    11.00000    0.03185    0.04376 =
0.03835   -0.00141    0.01038   -0.00201
C11   1    0.150339    0.378229    0.370516    11.00000    0.03147    0.04244 =
0.04095   -0.00011    0.01132    0.00053
C12   1    0.196830    0.186908    0.384535    11.00000    0.03396    0.03798 =
0.04042    0.00096    0.00996   -0.00021
C13   1    0.186966    0.142001    0.464826    11.00000    0.03563    0.04007 =
0.03727   -0.00123    0.00956   -0.00254
C14   1    0.114290    0.096659    0.474526    11.00000    0.04066    0.04861 =
0.03646   -0.00052    0.01122   -0.00523
C15   1    0.096542    0.035551    0.537140    11.00000    0.04285    0.04381 =
0.03781    0.00126    0.01203   -0.00260
C16   1    0.061656   -0.064255    0.515199    11.00000    0.03785    0.03852 =
0.04362    0.00023    0.01634    0.00245
C17   1    0.036281   -0.072309    0.425073    11.00000    0.04489    0.05094 =
0.04379    0.00014    0.01461    0.00048
AFIX  43
H17   2    0.041417   -0.012610    0.377685    11.00000   -1.20000
AFIX   0
C18   1    0.003797   -0.166159    0.404117    11.00000    0.04414    0.06273 =
0.06005   -0.00747    0.00831   -0.00205
AFIX  43
H18   2   -0.012012   -0.170136    0.342772    11.00000   -1.20000
AFIX   0
C19   1   -0.005616   -0.254334    0.472841    11.00000    0.04333    0.05370 =
0.08495   -0.00692    0.01911   -0.00926
AFIX  43
H19   2   -0.027258   -0.318522    0.457817    11.00000   -1.20000
AFIX   0
C20   1    0.017371   -0.245950    0.563475    11.00000    0.05714    0.04592 =
0.07271    0.00753    0.02786   -0.00588
AFIX  43
H20   2    0.010927   -0.301935    0.611262    11.00000   -1.20000
AFIX   0
C21   1    0.050348   -0.152890    0.582914    11.00000    0.04806    0.04210 =
0.04872    0.00516    0.01628    0.00115
C22   1    0.211396   -0.127917    0.332322    11.00000    0.06866    0.04889 =
0.05964   -0.00910    0.01083   -0.01181
AFIX  33
H22A  2    0.187508   -0.116179    0.358728    11.00000   -1.20000
H22B  2    0.222169   -0.222068    0.345557    11.00000   -1.20000
H22C  2    0.204023   -0.113785    0.265046    11.00000   -1.20000
AFIX   0
C23   1    0.284376   -0.054891    0.347856    11.00000    0.05372    0.06213 =
0.07468   -0.00565    0.02006    0.01488
AFIX  33
H23A  2    0.291781   -0.151544    0.364562    11.00000   -1.20000
H23B  2    0.305573    0.007400    0.380433    11.00000   -1.20000
H23C  2    0.281201   -0.042799    0.280744    11.00000   -1.20000
AFIX   0
C24   1    0.097001    0.731184    0.292041    11.00000    0.05991    0.05298 =
0.06879    0.00651    0.01596    0.01577
AFIX  33
H24A  2    0.121380    0.783878    0.318981    11.00000   -1.20000
H24B  2    0.073456    0.778495    0.305942    11.00000   -1.20000
H24C  2    0.094161    0.725049    0.224667    11.00000   -1.20000
AFIX   0
C25   1    0.061606    0.498532    0.289465    11.00000    0.04373    0.07490 =
0.06822   -0.00481    0.00013    0.00024
AFIX  33
H25A  2    0.037938    0.544864    0.303486    11.00000   -1.20000
H25B  2    0.063509    0.403752    0.314521    11.00000   -1.20000
H25C  2    0.059071    0.494823    0.222102    11.00000   -1.20000
AFIX   0
H14   2    0.105126    0.077338    0.406714    11.00000    0.06708
H15   2    0.107388    0.060492    0.605198    11.00000    0.06027
HKLF 4
REM  1202d
REM R1 =  0.0480 for   3965 Fo > 4sig(Fo)  and  0.0619 for all   5066 data
REM    288 parameters refined using      0 restraints
END
;
