# Supplementary material for: (E)-3,3,6,6-Tetra­methyl-9-(2-nitro­styr­yl)-3,4,5,6,7,9-hexa­hydro-1H-xanthene-1,8(2H)-dione
Source: Acta Crystallogr Sect E Struct Rep Online. 2012 May 31;68(Pt 6):o1947. doi: 10.1107/S1600536812023495 (PMC3379499; doi:10.1107/S1600536812023495)
Supplement: Supplementary file 2 [file e-68-o1947-Isup2.hkl]

# 
# h,k,l, Fc-squared, Fo-squared, sigma(Fo-squared) and status flag 
# 
data_I
_shelx_title ' 1202d' 
_shelx_refln_list_code          4 
_shelx_F_calc_maximum      279.02 
_exptl_crystal_F_000      1792.00 
_reflns_d_resolution_high  0.7706 
 
loop_ 
 _symmetry_equiv_pos_as_xyz 
 'x, y, z' 
 '-x, y, -z+1/2' 
 'x+1/2, y+1/2, z' 
 '-x+1/2, y+1/2, -z+1/2' 
 '-x, -y, -z' 
 'x, -y, z-1/2' 
 '-x+1/2, -y+1/2, -z' 
 'x+1/2, -y+1/2, z-1/2' 
 
_cell_length_a    33.3124 
_cell_length_b     9.4144 
_cell_length_c    14.4581 
_cell_angle_alpha  90.000 
_cell_angle_beta  102.393 
_cell_angle_gamma  90.000 
 
_shelx_F_squared_multiplier     1.000 
 
loop_ 
 _refln_index_h 
 _refln_index_k 
 _refln_index_l 
 _refln_F_squared_calc 
 _refln_F_squared_meas 
 _refln_F_squared_sigma 
 _refln_observed_status 
   6   0   0    39105.45    37970.07    439.13 o 
   8   0   0     4413.45     4228.30     45.45 o 
  10   0   0    26385.63    27450.15    311.05 o 
  12   0   0     4171.17     4187.94     41.43 o 
  14   0   0      343.73      374.77      9.87 o 
  16   0   0       98.53      142.81      8.64 o 
  18   0   0     6404.17     6409.05     69.26 o 
  20   0   0    20008.25    20817.92    245.93 o 
  22   0   0      295.39      257.70     25.04 o 
  24   0   0     3335.32     3441.01     48.47 o 
  26   0   0     1396.01     1217.61     23.47 o 
  28   0   0     5342.00     5137.91     66.48 o 
  30   0   0        1.41        5.08     14.12 o 
  32   0   0       68.63       53.61     13.33 o 
  34   0   0       17.15       14.25      9.92 o 
  36   0   0        0.02       -6.81     12.24 o 
  38   0   0       21.89       15.82     18.22 o 
  40   0   0        0.40       -0.41      9.12 o 
  42   0   0        1.27        8.16     11.46 o 
   5   1   0    48437.89    47053.37    399.92 o 
   7   1   0    44639.17    45086.76    384.33 o 
   9   1   0        2.50        2.43      2.90 o 
  11   1   0      835.18      753.41      7.56 o 
  13   1   0     1092.89      934.06     13.34 o 
  15   1   0      888.71      958.35      9.96 o 
  17   1   0      134.53      197.66      6.41 o 
  19   1   0       42.74       27.62      5.21 o 
  21   1   0       86.91       91.06      8.60 o 
  23   1   0        4.04       15.87      9.39 o 
  25   1   0     3605.33     3583.90     37.09 o 
  27   1   0       88.14      119.42      8.83 o 
  29   1   0       75.26       55.23      8.02 o 
  31   1   0        4.05       -4.99      8.52 o 
  33   1   0      418.29      384.51     16.14 o 
  35   1   0       22.43       24.17     13.56 o 
  37   1   0       11.06        2.14      7.37 o 
  39   1   0       17.45       14.68     10.84 o 
  41   1   0        0.51       -6.27     11.06 o 
   0   2   0    23995.91    23863.96    175.61 o 
   2   2   0    21197.15    21090.33    124.88 o 
   4   2   0      132.51      108.10      5.68 o 
   6   2   0    77850.77    77271.67    740.10 o 
   8   2   0       59.11       45.59      3.17 o 
  10   2   0     1403.55     1592.23     13.21 o 
  12   2   0    14407.35    14425.25    109.11 o 
  14   2   0      517.07      607.15      9.52 o 
  16   2   0      659.54      617.92      9.32 o 
  18   2   0       26.82       31.64      5.89 o 
  20   2   0     1441.97     1242.42     14.60 o 
  22   2   0     3124.95     3016.04     29.81 o 
  24   2   0       93.01      101.63      8.31 o 
  26   2   0     1995.01     1799.04     21.72 o 
  28   2   0      965.46      868.37     15.10 o 
  30   2   0       51.79       52.09      8.28 o 
  32   2   0      382.34      383.49     13.91 o 
  34   2   0       35.26       23.89     10.32 o 
  36   2   0       35.40       28.35     10.17 o 
  38   2   0        3.60       13.56      8.00 o 
  40   2   0      340.78      333.12     18.61 o 
   1   3   0    20416.37    20239.76    113.99 o 
   3   3   0     1153.45     1116.43      6.64 o 
   5   3   0        0.11        3.85      2.11 o 
   7   3   0     2097.43     1964.93     11.32 o 
   9   3   0       90.26       72.62      3.79 o 
  11   3   0     1374.86     1191.83     10.79 o 
  13   3   0       42.22       44.68      4.34 o 
  15   3   0     3749.78     3950.82     32.61 o 
  17   3   0     3584.66     3479.45     27.60 o 
  19   3   0      622.58      716.78     10.00 o 
  21   3   0       74.79       90.96     10.07 o 
  23   3   0      755.25      629.47     11.92 o 
  25   3   0      126.95      145.70      9.80 o 
  27   3   0      979.86      933.23     23.69 o 
  29   3   0      864.92      827.47     16.98 o 
  31   3   0      141.06      128.11     10.43 o 
  33   3   0      302.68      273.00     13.40 o 
  35   3   0      183.69      185.21     10.32 o 
  37   3   0       70.16       79.59     10.95 o 
  39   3   0        1.99       -7.16      9.28 o 
   0   4   0      565.85      505.44     15.92 o 
   2   4   0     1085.17      918.54      7.33 o 
   4   4   0     7206.80     7424.95     38.74 o 
   6   4   0      821.90      619.95      6.03 o 
   8   4   0     1902.14     2150.48     12.73 o 
  10   4   0       14.21       13.75      2.81 o 
  12   4   0     1999.38     2304.36     16.38 o 
  14   4   0      272.22      226.36      5.40 o 
  16   4   0      189.67      233.51     10.56 o 
  18   4   0     1427.00     1463.51     16.12 o 
  20   4   0       44.78       49.89      7.45 o 
  22   4   0      349.75      391.92      9.06 o 
  24   4   0     1246.47     1200.89     16.55 o 
  26   4   0     3141.79     2772.19     29.21 o 
  28   4   0        7.45        9.61      6.12 o 
  30   4   0        4.52       16.06      6.90 o 
  32   4   0      122.26      124.61      9.85 o 
  34   4   0        0.79        1.14      6.47 o 
  36   4   0        0.05       -1.97      7.18 o 
  38   4   0      184.33      235.79     12.45 o 
   1   5   0        4.78        9.06      3.88 o 
   3   5   0      819.94     1023.20      8.90 o 
   5   5   0      243.89      231.43      5.99 o 
   7   5   0       19.43       12.04      2.92 o 
   9   5   0     4713.73     5316.62     36.06 o 
  11   5   0      834.20      791.27      7.56 o 
  13   5   0      171.51      188.47      4.41 o 
  15   5   0      382.65      367.06      5.95 o 
  17   5   0     2985.95     2799.19     24.38 o 
  19   5   0     2813.73     2721.71     24.55 o 
  21   5   0      508.98      443.60     11.13 o 
  23   5   0     1207.91     1212.18     15.06 o 
  25   5   0      313.94      383.34     12.12 o 
  27   5   0        0.09        8.24      6.39 o 
  29   5   0       11.91        5.11      7.95 o 
  31   5   0        0.78        3.03      6.40 o 
  33   5   0        5.88        8.10      6.93 o 
  35   5   0      357.48      395.45     18.46 o 
  37   5   0        0.23        1.45      7.61 o 
   0   6   0      780.81      858.51     13.61 o 
   2   6   0     5385.70     5612.24     38.73 o 
   4   6   0     1900.20     1801.36     12.80 o 
   6   6   0      581.89      577.50      6.16 o 
   8   6   0     1519.52     1568.61     11.85 o 
  10   6   0     4483.15     4513.38     32.80 o 
  12   6   0       69.66       78.70      5.47 o 
  14   6   0     3019.90     3029.92     26.34 o 
  16   6   0     2953.48     2935.39     22.62 o 
  18   6   0     2436.08     2516.19     21.07 o 
  20   6   0       42.55       28.32      4.73 o 
  22   6   0      232.70      184.49      5.94 o 
  24   6   0      413.99      489.11     10.11 o 
  26   6   0       54.55       43.56      6.62 o 
  28   6   0        0.25       -2.53      4.77 o 
  30   6   0       69.10       67.71      8.71 o 
  32   6   0        5.74       15.24      7.51 o 
  34   6   0        1.78        4.76      7.62 o 
  36   6   0      134.18      183.71     17.00 o 
   1   7   0      770.20      849.86     22.48 o 
   3   7   0      397.73      412.15      7.64 o 
   5   7   0      249.02      229.70      7.48 o 
   7   7   0     3998.09     4082.06     27.64 o 
   9   7   0     2629.96     2697.57     20.09 o 
  11   7   0     2773.61     2553.95     21.89 o 
  13   7   0      240.06      246.10      9.63 o 
  15   7   0     1804.90     1821.68     18.48 o 
  17   7   0      752.91      773.12     14.94 o 
  19   7   0      370.45      376.08     14.24 o 
  21   7   0       11.71       11.62      3.69 o 
  23   7   0      253.84      247.99      8.21 o 
  25   7   0       24.71       24.06      4.30 o 
  27   7   0        1.47       -6.04      6.04 o 
  29   7   0       13.90       25.07      5.69 o 
  31   7   0       27.99       36.38      5.25 o 
  33   7   0        3.84        7.25      5.33 o 
   0   8   0      254.16      236.77      9.98 o 
   2   8   0      132.54      112.12      4.56 o 
   4   8   0      878.78      821.14      8.30 o 
   6   8   0        6.93        6.10      3.54 o 
   8   8   0      366.37      384.23      6.18 o 
  10   8   0      286.57      283.81      6.19 o 
  12   8   0       81.27       67.62      5.54 o 
  14   8   0      568.08      557.91      9.50 o 
  16   8   0       69.90       53.30      6.09 o 
  18   8   0      114.18      100.19      5.23 o 
  20   8   0        0.92        7.76      4.05 o 
  22   8   0        0.32        9.67      4.80 o 
  24   8   0        0.06        7.60      4.68 o 
  26   8   0       35.37       34.22      7.11 o 
  28   8   0        9.48       11.01      4.34 o 
  30   8   0       36.93       31.15      7.08 o 
   1   9   0      581.48      632.53      8.13 o 
   3   9   0      204.14      224.71      7.65 o 
   5   9   0       21.03       17.99      4.85 o 
   7   9   0        0.19        0.52      2.98 o 
   9   9   0      798.63      798.86     11.42 o 
  11   9   0      185.37      166.17      5.26 o 
  13   9   0       45.25       56.49      6.01 o 
  15   9   0       29.89       35.79      4.22 o 
  17   9   0       21.12       27.94      4.85 o 
  19   9   0       17.26       15.67      3.92 o 
  21   9   0      247.58      236.88      9.13 o 
  23   9   0        5.02        6.87      4.68 o 
  25   9   0       17.33       23.88      5.62 o 
  27   9   0        8.72       -3.19      5.73 o 
   0  10   0       84.91      105.01      7.67 o 
   2  10   0      420.94      419.48      7.20 o 
   4  10   0      341.16      340.87     18.23 o 
   6  10   0       11.26       16.38      4.68 o 
   8  10   0        5.51        7.34      3.14 o 
  10  10   0       47.87       30.34      4.04 o 
  12  10   0       15.99       19.29      3.63 o 
  14  10   0      167.96      160.31      5.96 o 
  16  10   0        0.99        7.34      4.35 o 
  18  10   0       61.34       60.76      7.62 o 
  20  10   0       27.17       29.35      4.76 o 
  22  10   0       93.53      109.16      8.57 o 
  24  10   0        0.09       -6.91      8.79 o 
   1  11   0       63.01       61.05      4.98 o 
   3  11   0        1.78        3.49      3.77 o 
   5  11   0       14.28        4.84      5.09 o 
   7  11   0      182.20      199.29      8.62 o 
   9  11   0        0.04       -3.05      3.40 o 
  11  11   0        1.38        2.24      4.60 o 
  13  11   0        9.61        9.69      5.67 o 
  15  11   0       18.93       26.80     10.69 o 
  17  11   0       26.69       59.65     11.82 o 
   0  12   0       10.42        6.94     10.32 o 
   2  12   0      428.51      424.25     17.87 o 
   4  12   0        0.58       -1.38      6.47 o 
   6  12   0        2.06        4.26     11.13 o 
 -41   1   1        0.36        9.76      9.08 o 
 -39   1   1        1.60        2.40     12.69 o 
 -37   1   1        8.30        8.14      8.86 o 
 -35   1   1      533.43      500.49     14.56 o 
 -33   1   1      308.76      283.29     13.11 o 
 -31   1   1      440.26      441.34     12.60 o 
 -29   1   1       10.36       15.66      6.99 o 
 -27   1   1      508.38      458.34     16.88 o 
 -25   1   1     1599.79     1577.47     22.76 o 
 -23   1   1       51.82       54.83      9.11 o 
 -21   1   1      457.29      453.58     10.64 o 
 -19   1   1     3650.45     4188.42     42.11 o 
 -17   1   1     4231.21     4248.79     41.83 o 
 -15   1   1      463.43      528.53      9.87 o 
 -13   1   1       21.83        6.85      3.13 o 
 -11   1   1     4568.04     4514.32     31.58 o 
  -9   1   1    13135.57    12946.44     91.84 o 
  -7   1   1     1489.21     1421.68     10.56 o 
  -5   1   1    24848.20    25279.01    205.60 o 
  -3   1   1    15348.45    15767.47    111.07 o 
   3   1   1      311.08      414.88      2.87 o 
   5   1   1    70852.34    66251.37    607.20 o 
   7   1   1     2355.78     2452.44     28.98 o 
   9   1   1    11949.31    11719.05     84.25 o 
  11   1   1     1537.29     1353.32     11.60 o 
  13   1   1      560.02      400.28     11.68 o 
  15   1   1      288.40      290.12      7.85 o 
  17   1   1     1264.41     1120.54     12.45 o 
  19   1   1       13.67       16.40      6.10 o 
  21   1   1       72.16       50.74      7.93 o 
  23   1   1     1469.08     1364.26     18.38 o 
  25   1   1      722.80      729.55     12.72 o 
  27   1   1        2.45        1.75      6.43 o 
  29   1   1      704.63      737.22     21.50 o 
  31   1   1      284.91      282.75     10.37 o 
  33   1   1       12.72       23.09      8.87 o 
  35   1   1        7.38       11.51      9.87 o 
  37   1   1      203.50      215.64     14.64 o 
  39   1   1        4.93        4.54      7.92 o 
  41   1   1        3.13        1.67      8.15 o 
 -42   2   1        0.01        5.01      8.48 o 
 -40   2   1        2.18        7.58     11.58 o 
 -38   2   1       22.33        8.56      9.39 o 
 -36   2   1       24.30       19.29     10.97 o 
 -34   2   1      252.40      286.46     11.09 o 
 -32   2   1       94.37      113.67     14.33 o 
 -30   2   1        1.11        3.69      7.82 o 
 -28   2   1       73.65       75.31      7.56 o 
 -26   2   1       93.41      106.82      8.48 o 
 -24   2   1     2755.12     2452.39     25.42 o 
 -22   2   1        2.20       -4.42      5.68 o 
 -20   2   1      243.12      251.67      7.54 o 
 -18   2   1      728.39      629.09     10.02 o 
 -16   2   1       80.76       89.52      6.41 o 
 -14   2   1     2220.17     2043.93     18.88 o 
 -12   2   1     3114.54     3638.51     28.01 o 
 -10   2   1      515.52      535.51      7.48 o 
  -8   2   1    15764.86    16512.94    121.86 o 
  -6   2   1    44502.07    43345.50    369.93 o 
  -4   2   1    41652.98    42133.32    315.21 o 
  -2   2   1     5071.19     4573.94     35.17 o 
   0   2   1    12000.16    11666.86     54.41 o 
   2   2   1    17937.33    18285.22     98.03 o 
   4   2   1     1166.06     1177.63     10.02 o 
   6   2   1    21931.48    23022.29    156.55 o 
   8   2   1     5282.55     5509.87     37.73 o 
  10   2   1      172.63      287.95      6.10 o 
  12   2   1     3790.68     4277.23     31.97 o 
  14   2   1     7457.71     8020.19     58.82 o 
  16   2   1      212.76      196.93      6.15 o 
  18   2   1      530.38      570.44      9.85 o 
  20   2   1      585.96      655.26     11.86 o 
  22   2   1       44.60       37.95      6.62 o 
  24   2   1      491.93      437.75     12.50 o 
  26   2   1      236.98      275.75     14.41 o 
  28   2   1     1123.66     1076.67     16.93 o 
  30   2   1     1439.02     1319.38     18.53 o 
  32   2   1      269.86      295.74     18.70 o 
  34   2   1      227.52      228.93     10.60 o 
  36   2   1      163.86      161.58     12.14 o 
  38   2   1       56.53       50.81     12.62 o 
  40   2   1       49.51       64.18     11.36 o 
 -41   3   1      294.48      325.08     17.47 o 
 -39   3   1       16.76       19.91     10.53 o 
 -37   3   1       76.74       78.62     11.86 o 
 -35   3   1        9.54       16.55      8.56 o 
 -33   3   1      131.36      140.83     23.19 o 
 -31   3   1       51.85       59.34      8.08 o 
 -29   3   1      412.83      413.91     12.44 o 
 -27   3   1      652.35      602.31     11.90 o 
 -25   3   1      163.90      152.50     16.41 o 
 -23   3   1       49.77       41.07      6.31 o 
 -21   3   1        5.65        5.12      5.70 o 
 -19   3   1      889.26      885.80     13.07 o 
 -17   3   1       89.96       54.18      4.87 o 
 -15   3   1     1247.42     1518.18     14.23 o 
 -13   3   1     7575.28     8023.36     59.12 o 
 -11   3   1      558.23      520.73      9.36 o 
  -9   3   1      289.66      325.43      4.96 o 
  -7   3   1    19044.06    19820.03    133.58 o 
  -5   3   1     9479.50     9405.83     64.44 o 
  -3   3   1     3366.84     3483.90     18.23 o 
  -1   3   1       23.14       25.31      3.62 o 
   1   3   1      172.83      108.98      2.40 o 
   3   3   1      902.56      905.78      5.60 o 
   5   3   1     1993.61     2345.08     14.91 o 
   7   3   1     3467.36     3390.34     19.93 o 
   9   3   1       58.89       62.84      6.02 o 
  11   3   1    16883.26    19555.83    153.66 o 
  13   3   1      312.28      299.43      6.43 o 
  15   3   1      388.22      490.01      7.92 o 
  17   3   1      676.43      686.35      9.57 o 
  19   3   1      255.21      225.70      8.10 o 
  21   3   1        3.10        0.80      4.55 o 
  23   3   1      125.24      146.15     10.97 o 
  25   3   1      477.44      456.18     16.06 o 
  27   3   1       15.55       12.03      6.84 o 
  29   3   1      435.09      398.23     14.25 o 
  31   3   1      206.43      184.31     15.83 o 
  33   3   1      396.96      357.24     14.66 o 
  35   3   1      133.22      155.44     13.76 o 
  37   3   1       41.59       51.40      9.69 o 
  39   3   1        4.66        9.62      8.24 o 
 -40   4   1       24.46       26.17     11.67 o 
 -38   4   1        2.55        5.41      9.32 o 
 -36   4   1      307.95      309.54     15.71 o 
 -34   4   1        1.16        9.29      9.48 o 
 -32   4   1       25.42       33.72      8.06 o 
 -30   4   1      636.80      610.52     17.20 o 
 -28   4   1       50.57       52.20      7.60 o 
 -26   4   1      236.14      243.41     10.25 o 
 -24   4   1     1660.71     1617.51     21.10 o 
 -22   4   1       52.04       67.12      6.11 o 
 -20   4   1       34.29       36.22      6.18 o 
 -18   4   1      215.80      189.97      6.73 o 
 -16   4   1        7.67        7.85      5.92 o 
 -14   4   1       10.95       14.21      3.69 o 
 -12   4   1     2379.20     2394.69     18.34 o 
 -10   4   1     1302.47     1559.63     12.78 o 
  -8   4   1      318.96      447.57      5.72 o 
  -6   4   1     1078.57      986.33     10.38 o 
  -4   4   1     1929.10     1987.90     10.71 o 
  -2   4   1      259.25      293.64      4.08 o 
   0   4   1      349.33      277.94      3.14 o 
   2   4   1       39.89       57.60      1.73 o 
   4   4   1     1869.68     2079.11     10.56 o 
   6   4   1     6810.38     7166.02    118.12 o 
   8   4   1     3076.91     3000.76     17.56 o 
  10   4   1        1.31        4.02      2.77 o 
  12   4   1      764.30      740.52     16.26 o 
  14   4   1     1379.48     1292.62     12.52 o 
  16   4   1      133.86      149.15      9.02 o 
  18   4   1      374.63      349.94      7.98 o 
  20   4   1      243.20      227.83      7.32 o 
  22   4   1     1550.76     1453.07     20.50 o 
  24   4   1     3572.08     3295.60     34.01 o 
  26   4   1      101.16       78.13     11.44 o 
  28   4   1      316.04      311.97     11.51 o 
  30   4   1       67.63       88.97      9.21 o 
  32   4   1       51.02       54.22     12.05 o 
  34   4   1       58.42       56.84      9.72 o 
  36   4   1       76.01       72.33     14.28 o 
  38   4   1       50.12       50.13      9.10 o 
 -37   5   1        7.83        9.58      9.27 o 
 -35   5   1       76.95       87.40     11.15 o 
 -33   5   1        4.00       14.21     10.40 o 
 -31   5   1        1.55        3.15      6.45 o 
 -29   5   1       72.58       75.42      7.85 o 
 -27   5   1      151.55      126.64      7.88 o 
 -25   5   1      634.62      521.79     11.14 o 
 -23   5   1       86.93       73.08      7.56 o 
 -21   5   1      881.75      795.48     11.96 o 
 -19   5   1     1100.93      942.69     15.76 o 
 -17   5   1     2169.66     2190.12     25.54 o 
 -15   5   1      999.95      950.18     10.87 o 
 -13   5   1        2.74       11.71      3.09 o 
 -11   5   1     1347.70     1469.85     12.95 o 
  -9   5   1      620.51      591.82      6.44 o 
  -7   5   1      223.11      237.97      4.83 o 
  -5   5   1     4209.80     4019.17     22.58 o 
  -3   5   1     3276.09     3543.87     21.28 o 
  -1   5   1    11483.64    12740.72     85.72 o 
   1   5   1     1940.39     1706.78     22.05 o 
   3   5   1      587.02      459.09      5.68 o 
   5   5   1     5139.35     5075.68     30.06 o 
   7   5   1     4310.75     4273.17     29.71 o 
   9   5   1     2538.78     2663.86     19.91 o 
  11   5   1      472.48      442.78      5.33 o 
  13   5   1       23.96       65.58      3.81 o 
  15   5   1      632.54      654.17     10.15 o 
  17   5   1     1531.29     1394.41     14.30 o 
  19   5   1      633.66      636.30      9.59 o 
  21   5   1     1861.44     1979.21     22.29 o 
  23   5   1      755.82      736.80     12.88 o 
  25   5   1      268.93      250.37      8.38 o 
  27   5   1      365.32      325.29      8.34 o 
  29   5   1      296.76      258.87      9.59 o 
  31   5   1      119.52       99.52     12.27 o 
  33   5   1      169.27      162.02      9.35 o 
  35   5   1        9.97       19.49      6.87 o 
  37   5   1       35.18       38.40      9.95 o 
 -36   6   1       11.36       11.74      7.19 o 
 -34   6   1       63.22       68.70     12.25 o 
 -32   6   1        4.27       -0.13      6.05 o 
 -30   6   1        2.84        3.22      5.84 o 
 -28   6   1      125.89      128.59      9.03 o 
 -26   6   1        5.79        3.88      6.22 o 
 -24   6   1      318.68      303.39      7.77 o 
 -22   6   1       44.81       46.15      4.78 o 
 -20   6   1     1128.29     1141.44     13.89 o 
 -18   6   1     7346.21     7255.98     51.94 o 
 -16   6   1      854.35      773.14     14.22 o 
 -14   6   1     1575.94     1605.57     16.43 o 
 -12   6   1     1616.52     1592.01     15.07 o 
 -10   6   1      423.79      453.84      7.02 o 
  -8   6   1      140.47      114.87      6.08 o 
  -6   6   1      250.46      209.55      7.66 o 
  -4   6   1     1031.24     1096.35     15.24 o 
  -2   6   1      331.68      355.46      5.69 o 
   0   6   1     1570.68     1452.17     12.94 o 
   2   6   1      127.00      112.65      3.87 o 
   4   6   1      115.98      130.12      4.08 o 
   6   6   1      895.99      875.04      7.08 o 
   8   6   1      163.88      159.12      5.99 o 
  10   6   1      130.77      117.93      5.19 o 
  12   6   1      249.81      298.65      6.18 o 
  14   6   1       65.66       92.09      6.74 o 
  16   6   1     3261.12     3201.95     23.85 o 
  18   6   1     1103.69      932.27     11.63 o 
  20   6   1      537.90      442.48      6.97 o 
  22   6   1      142.68      176.50      6.09 o 
  24   6   1      285.72      242.50     10.23 o 
  26   6   1        2.17        1.70      5.37 o 
  28   6   1       17.15       19.11      5.83 o 
  30   6   1       28.32       27.26      7.74 o 
  32   6   1       21.05       22.42      5.95 o 
  34   6   1       26.64       16.32      7.03 o 
  36   6   1       16.96       21.07      6.86 o 
 -35   7   1       33.13       48.56     12.25 o 
 -33   7   1       65.46       54.70      7.30 o 
 -31   7   1       14.31       25.23      5.78 o 
 -29   7   1       11.19        3.59      5.13 o 
 -27   7   1      189.28      193.53      7.62 o 
 -25   7   1       99.80      123.88      6.66 o 
 -23   7   1      152.65      141.52      5.84 o 
 -21   7   1      103.60       94.02      7.09 o 
 -19   7   1       19.47       32.01      5.23 o 
 -17   7   1      270.69      260.44      7.46 o 
 -15   7   1      558.29      484.37      9.43 o 
 -13   7   1      733.40      692.03     13.07 o 
 -11   7   1     2471.62     2491.65     21.05 o 
  -9   7   1      242.90      273.94      6.31 o 
  -7   7   1      213.10      183.40      4.93 o 
  -5   7   1      414.30      410.54      5.55 o 
  -3   7   1      132.70      132.16      5.22 o 
  -1   7   1      285.87      310.31      6.60 o 
   1   7   1        4.57        7.83      4.24 o 
   3   7   1     1056.10      934.77      8.76 o 
   5   7   1      365.11      371.92      5.86 o 
   7   7   1     1212.05     1300.40     11.23 o 
   9   7   1      743.26      721.98      7.90 o 
  11   7   1       61.60       81.80      3.40 o 
  13   7   1      653.88      599.84     17.87 o 
  15   7   1      202.50      190.53      7.91 o 
  17   7   1       15.87       19.01      5.23 o 
  19   7   1      256.93      205.71      5.58 o 
  21   7   1       12.51        5.49      3.86 o 
  23   7   1        8.79       13.54      4.39 o 
  25   7   1        2.02        2.06      4.00 o 
  27   7   1       64.44       60.95      7.11 o 
  29   7   1      213.07      237.12      9.99 o 
  31   7   1        0.15       -0.61      4.44 o 
  33   7   1        1.43        7.98      5.29 o 
 -32   8   1       27.29       24.40      6.21 o 
 -30   8   1      195.20      191.57      8.75 o 
 -28   8   1       47.76       56.08      6.19 o 
 -26   8   1       22.23       39.00      6.88 o 
 -24   8   1      150.29      150.41      9.13 o 
 -22   8   1      116.65      101.58      6.22 o 
 -20   8   1      463.80      435.19      8.94 o 
 -18   8   1       37.96       22.62      5.03 o 
 -16   8   1      246.70      248.45      6.09 o 
 -14   8   1      192.53      201.78      5.23 o 
 -12   8   1       74.97       65.21      5.95 o 
 -10   8   1     1205.38     1190.76     11.21 o 
  -8   8   1     1326.46     1405.41     11.74 o 
  -6   8   1     1566.76     1466.29     20.35 o 
  -4   8   1      170.71      162.81      5.62 o 
  -2   8   1      122.44       89.60      4.19 o 
   0   8   1       32.32       15.40      3.91 o 
   2   8   1      118.82      131.79      7.97 o 
   4   8   1      301.34      309.13      6.72 o 
   6   8   1       11.84       13.31      2.65 o 
   8   8   1      389.80      428.57      7.20 o 
  10   8   1       70.76      100.64      4.63 o 
  12   8   1      380.98      377.88      6.05 o 
  14   8   1        6.14        2.53      2.77 o 
  16   8   1       24.51       36.00      4.19 o 
  18   8   1        3.22       -2.10      5.84 o 
  20   8   1      159.87      166.08      6.77 o 
  22   8   1      200.50      211.11      9.88 o 
  24   8   1       95.20      113.91      9.69 o 
  26   8   1      161.44      181.94      7.61 o 
  28   8   1        0.03        6.29      4.43 o 
  30   8   1       26.13        9.12      7.53 o 
 -27   9   1        0.04        7.65      7.51 o 
 -25   9   1       38.36       31.66      6.17 o 
 -23   9   1       87.42       93.44      6.24 o 
 -21   9   1      127.12      124.87      6.42 o 
 -19   9   1       52.71       63.28      6.97 o 
 -17   9   1      234.05      210.59      6.80 o 
 -15   9   1        4.12        3.22      3.96 o 
 -13   9   1        0.10       -0.95      3.69 o 
 -11   9   1        7.16        6.45      3.49 o 
  -9   9   1      152.69      146.82      5.19 o 
  -7   9   1        6.29        3.65      3.44 o 
  -5   9   1      245.46      260.82      6.88 o 
  -3   9   1      391.99      426.55      7.63 o 
  -1   9   1       12.40       21.25      4.23 o 
   1   9   1      347.28      376.55      6.29 o 
   3   9   1        8.40       15.03      3.01 o 
   5   9   1      148.77      168.84      6.38 o 
   7   9   1        8.54        7.38      2.58 o 
   9   9   1      147.97      118.38      4.20 o 
  11   9   1      246.15      225.25      5.61 o 
  13   9   1       55.05       64.38      5.40 o 
  15   9   1      230.82      243.96      5.44 o 
  17   9   1      129.98      143.73     10.77 o 
  19   9   1        0.26        2.98      2.95 o 
  21   9   1      184.61      204.34      9.28 o 
  23   9   1      453.80      473.13     13.35 o 
  25   9   1       10.50       13.94      8.27 o 
  27   9   1       42.62       37.54      7.62 o 
 -24  10   1       37.33       38.97      5.25 o 
 -22  10   1       67.91       80.85      5.57 o 
 -20  10   1      183.72      161.82      7.98 o 
 -18  10   1        2.85        0.90      4.47 o 
 -16  10   1        1.84        3.07      3.50 o 
 -14  10   1        4.65        2.87      4.40 o 
 -12  10   1       10.98       18.96      3.98 o 
 -10  10   1        0.37       -3.40      3.40 o 
  -8  10   1        5.07        3.87      3.32 o 
  -6  10   1       43.78       41.37      5.26 o 
  -4  10   1      248.02      256.03      6.95 o 
  -2  10   1      253.23      264.27      8.21 o 
   0  10   1       35.55       27.79      4.40 o 
   2  10   1        4.51        2.73      3.23 o 
   4  10   1       35.91       46.02      5.35 o 
   6  10   1        9.83        8.83      4.56 o 
   8  10   1        5.86        3.77      3.31 o 
  10  10   1       22.25       18.26      3.94 o 
  12  10   1        1.51        3.23      2.66 o 
  14  10   1       50.92       46.86      6.21 o 
  16  10   1       13.34       11.27      3.22 o 
  18  10   1        0.01       -0.39     10.34 o 
  20  10   1       40.55       31.30     11.40 o 
  22  10   1      188.63      222.15     17.20 o 
 -17  11   1      143.05      152.50      7.78 o 
 -15  11   1        2.15       -3.19      3.91 o 
 -13  11   1       39.05       32.20      6.95 o 
 -11  11   1      116.10      118.95      6.19 o 
  -9  11   1       45.98       34.55      5.52 o 
  -7  11   1      331.80      336.03      7.70 o 
  -5  11   1       48.60       57.78     10.78 o 
  -3  11   1      139.79      119.87     13.02 o 
  -1  11   1       48.02       36.39      4.63 o 
   1  11   1        9.13        9.41      3.31 o 
   3  11   1      347.27      343.85     11.50 o 
   5  11   1       11.11        7.25      6.93 o 
   7  11   1       94.90       75.37     33.79 o 
   9  11   1       19.96       30.84      8.93 o 
  11  11   1       52.15       76.35     12.66 o 
  13  11   1        2.89       10.98      8.91 o 
  15  11   1      205.84      226.04     14.53 o 
  17  11   1      294.19      292.21     22.51 o 
  -8  12   1        5.96        4.78     12.71 o 
  -6  12   1       32.47       73.00     13.29 o 
  -4  12   1       55.90       44.99      7.02 o 
  -2  12   1       97.04       93.75     10.02 o 
   0  12   1       24.26       26.55      5.44 o 
   2  12   1      183.10      206.40     30.56 o 
   4  12   1      110.00      106.32     10.49 o 
   6  12   1       53.94       56.14     11.22 o 
 -42   0   2       14.56       25.98     13.48 o 
 -40   0   2      163.31      195.49     22.16 o 
 -38   0   2       56.78       81.83     22.44 o 
 -36   0   2       94.06       95.80     13.37 o 
 -34   0   2       12.02        1.15     10.96 o 
 -32   0   2        5.77       -4.82     11.07 o 
 -30   0   2     1327.42     1234.62     28.86 o 
 -28   0   2      612.93      494.55     26.35 o 
 -26   0   2     1754.84     1737.15     28.81 o 
 -24   0   2      170.61      152.38     11.08 o 
 -22   0   2     3830.93     3842.39     51.58 o 
 -20   0   2    28308.67    30210.82    373.16 o 
 -18   0   2     2172.80     2092.43     28.93 o 
 -16   0   2     4105.65     4607.25     68.66 o 
 -14   0   2     4144.41     4406.29     44.60 o 
 -12   0   2      858.09      730.99     14.94 o 
 -10   0   2     7636.37     7421.23     85.51 o 
  -8   0   2    10928.25    10615.86    108.33 o 
  -6   0   2    21540.69    21280.91    221.31 o 
  -4   0   2    29045.33    29221.49    316.06 o 
   2   0   2    20264.09    19427.09    135.93 o 
   4   0   2    13153.49    13918.72    110.79 o 
   6   0   2      367.57      436.99      8.91 o 
   8   0   2    58239.93    59398.27    766.40 o 
  10   0   2     4339.18     4323.40     42.15 o 
  12   0   2      242.45      368.87     10.15 o 
  14   0   2      401.96      413.10     13.26 o 
  16   0   2      403.41      439.20     11.99 o 
  18   0   2      157.62      168.55      9.97 o 
  20   0   2      296.27      246.76     12.35 o 
  22   0   2       10.72       20.80     12.57 o 
  24   0   2       95.81      130.84     10.39 o 
  26   0   2        1.97        3.17      9.44 o 
  28   0   2      155.99      127.14     11.68 o 
  30   0   2      185.65      121.54     12.03 o 
  32   0   2      344.93      370.57     25.03 o 
  34   0   2       19.73       28.88     13.14 o 
  36   0   2      649.41      579.61     19.96 o 
  38   0   2        2.71        9.96     12.66 o 
  40   0   2       27.97       19.53     11.52 o 
 -41   1   2        1.32      -11.11     11.96 o 
 -39   1   2      229.36      259.92     13.17 o 
 -37   1   2      198.64      204.09     13.48 o 
 -35   1   2       18.61       17.65      9.27 o 
 -33   1   2      303.21      283.68     11.06 o 
 -31   1   2      420.25      432.50     22.12 o 
 -29   1   2       51.14       40.62     10.01 o 
 -27   1   2     1278.07     1298.39     28.82 o 
 -25   1   2      485.46      436.52     11.82 o 
 -23   1   2     1850.53     1743.92     21.16 o 
 -21   1   2     1064.46     1222.16     16.12 o 
 -19   1   2       53.59       54.58      6.45 o 
 -17   1   2      862.42      840.64     11.87 o 
 -15   1   2     6946.87     7188.37     54.35 o 
 -13   1   2     1624.87     2049.87     16.38 o 
 -11   1   2     4142.48     4154.82     29.92 o 
  -9   1   2    14495.07    14709.45    107.69 o 
  -7   1   2     1440.32     1351.76     10.15 o 
  -5   1   2      654.11      528.23      6.59 o 
  -3   1   2    36386.63    35171.41    320.36 o 
  -1   1   2     7502.78     7971.43     48.85 o 
   1   1   2     4957.87     4666.16     28.37 o 
   3   1   2    55451.44    51970.25   1311.76 o 
   5   1   2    37882.97    38773.10    398.95 o 
   7   1   2     4144.82     4224.00     25.78 o 
   9   1   2      591.22      540.92      6.48 o 
  11   1   2       15.44       11.79      3.41 o 
  13   1   2     3399.60     3279.75     24.73 o 
  15   1   2      434.09      358.76      9.92 o 
  17   1   2       92.75       82.73      5.89 o 
  19   1   2      112.85      136.54      9.65 o 
  21   1   2      282.21      305.58      9.26 o 
  23   1   2      218.00      248.10      8.90 o 
  25   1   2      441.77      420.31     13.48 o 
  27   1   2       41.76       40.18      8.36 o 
  29   1   2       79.74      100.62     10.44 o 
  31   1   2       37.65       25.38      8.72 o 
  33   1   2     1439.74     1372.99     21.45 o 
  35   1   2       56.09       47.45      8.73 o 
  37   1   2       20.63        4.04      8.31 o 
  39   1   2       23.38       21.71      9.90 o 
 -42   2   2        1.20        7.18      9.94 o 
 -40   2   2       10.65       19.65      9.75 o 
 -38   2   2      211.82      203.47     13.48 o 
 -36   2   2       18.74       18.94      8.51 o 
 -34   2   2        0.09       -0.11      7.41 o 
 -32   2   2       53.19       52.14      9.75 o 
 -30   2   2       47.44       41.29      9.97 o 
 -28   2   2      170.69      173.28     10.97 o 
 -26   2   2      546.18      513.78     14.96 o 
 -24   2   2     1523.79     1482.66     18.79 o 
 -22   2   2     3221.17     3337.57     31.78 o 
 -20   2   2      362.36      369.03      8.33 o 
 -18   2   2       73.32       45.10      5.24 o 
 -16   2   2       88.68       35.73      6.12 o 
 -14   2   2    26042.75    28866.57    240.09 o 
 -12   2   2     1021.20     1023.79      9.52 o 
 -10   2   2     2128.01     2134.60     16.60 o 
  -8   2   2    18196.07    18312.24    136.52 o 
  -6   2   2    19422.69    19996.53    148.52 o 
  -4   2   2    51153.91    51537.52    472.03 o 
  -2   2   2     2905.72     2893.50     18.47 o 
   0   2   2     8743.72     8884.49     96.34 o 
   2   2   2    13601.07    14458.38    126.01 o 
   4   2   2    11787.91    12357.28     69.45 o 
   6   2   2    61309.62    64048.93    529.86 o 
   8   2   2     7818.48     8535.53     52.68 o 
  10   2   2    15608.22    17333.23    117.92 o 
  12   2   2     1553.44     1687.90     16.89 o 
  14   2   2     7270.16     7587.22     56.77 o 
  16   2   2     2160.27     2379.80     20.48 o 
  18   2   2     2689.03     2883.28     27.63 o 
  20   2   2       40.83       44.70      6.08 o 
  22   2   2       40.32       77.02     11.66 o 
  24   2   2        2.33       15.14      9.20 o 
  26   2   2      151.68      144.90      9.32 o 
  28   2   2      325.10      351.67     11.19 o 
  30   2   2        2.86        7.57      7.04 o 
  32   2   2       27.90       29.24     10.50 o 
  34   2   2        2.99       10.08      8.32 o 
  36   2   2       96.09       80.81      8.93 o 
  38   2   2        8.81       13.32      8.27 o 
  40   2   2        0.02       -8.55     10.35 o 
 -41   3   2       90.57      104.54     16.39 o 
 -39   3   2        9.59       16.95     10.56 o 
 -37   3   2      197.02      162.56     12.46 o 
 -35   3   2       25.21       21.97      8.02 o 
 -33   3   2        0.03        6.38      6.52 o 
 -31   3   2      596.36      518.71     15.94 o 
 -29   3   2       12.79       23.22      7.59 o 
 -27   3   2       66.07       48.63      7.29 o 
 -25   3   2      954.23      884.37     14.40 o 
 -23   3   2      214.84      185.27     10.27 o 
 -21   3   2       33.66       33.68      5.25 o 
 -19   3   2      126.10      118.95      7.02 o 
 -17   3   2      196.43      258.03      7.37 o 
 -15   3   2     8386.02     8305.54     63.97 o 
 -13   3   2      702.56      733.96      9.37 o 
 -11   3   2      101.02       96.83     10.16 o 
  -9   3   2      997.68      973.24      9.89 o 
  -7   3   2     7715.32     6879.93     42.74 o 
  -5   3   2     2241.64     2154.51     16.41 o 
  -3   3   2     6503.69     7158.77     64.46 o 
  -1   3   2    14803.70    14981.99     87.06 o 
   1   3   2     7068.06     6604.88     72.03 o 
   3   3   2     7380.78     7005.92     69.80 o 
   5   3   2     2076.20     2143.62     11.15 o 
   7   3   2     9354.91     9312.78     66.39 o 
   9   3   2     8947.83    11002.72     71.66 o 
  11   3   2    27764.11    31246.61    235.16 o 
  13   3   2     4807.01     4823.69     33.71 o 
  15   3   2        0.27        7.72      3.10 o 
  17   3   2      699.41      756.13     11.24 o 
  19   3   2      161.63      165.97     11.61 o 
  21   3   2      725.27      683.03     11.26 o 
  23   3   2        0.10        1.80      5.52 o 
  25   3   2      406.39      370.36     13.74 o 
  27   3   2      976.85      939.09     15.29 o 
  29   3   2     2900.52     2705.37     33.94 o 
  31   3   2        3.08        6.47      8.77 o 
  33   3   2      118.29       88.61      9.07 o 
  35   3   2       12.73       14.77      8.82 o 
  37   3   2       16.72       18.00      9.53 o 
  39   3   2      169.88      187.01     12.68 o 
 -40   4   2      416.63      451.61     17.90 o 
 -38   4   2      121.06      143.79     11.90 o 
 -36   4   2        9.15       17.82      7.72 o 
 -34   4   2       16.32       14.50      8.40 o 
 -32   4   2       14.40       10.89      7.45 o 
 -30   4   2      125.60      151.96     11.50 o 
 -28   4   2      333.48      348.44     11.35 o 
 -26   4   2       12.54       -2.33      6.14 o 
 -24   4   2      435.64      514.15     12.36 o 
 -22   4   2      438.72      401.87     10.68 o 
 -20   4   2      941.09      944.24     12.82 o 
 -18   4   2      305.21      283.23     10.28 o 
 -16   4   2      456.44      425.03      8.21 o 
 -14   4   2     3337.26     3289.21     25.35 o 
 -12   4   2     1552.99     1496.77     13.28 o 
 -10   4   2     5652.21     5673.75     37.66 o 
  -8   4   2       80.68       56.07      4.00 o 
  -6   4   2      639.47      569.77      5.30 o 
  -4   4   2      376.77      551.59      6.06 o 
  -2   4   2      114.96      124.55      2.92 o 
   0   4   2      879.76      660.21      6.03 o 
   2   4   2     1297.89     1690.78      9.48 o 
   4   4   2    40561.81    44711.88    295.32 o 
   6   4   2     2453.73     2331.26     15.05 o 
   8   4   2     1550.32     1765.12     11.12 o 
  10   4   2     1759.47     1741.90     11.78 o 
  12   4   2        0.15        1.94      2.27 o 
  14   4   2      110.11       98.97      4.63 o 
  16   4   2     3512.89     3608.18     27.34 o 
  18   4   2     1077.87     1172.36     15.07 o 
  20   4   2       72.67       66.33      5.69 o 
  22   4   2      915.38      841.27     10.93 o 
  24   4   2      669.13      708.10     12.06 o 
  26   4   2       20.76       29.71      5.99 o 
  28   4   2      190.03      193.23      7.55 o 
  30   4   2       44.69       71.99      7.15 o 
  32   4   2        3.68        3.31      6.95 o 
  34   4   2       52.17       48.07      7.38 o 
  36   4   2      194.75      221.66     10.42 o 
  38   4   2       17.06       15.97      9.93 o 
 -39   5   2      187.06      202.26     13.25 o 
 -37   5   2       54.54       65.16      9.28 o 
 -35   5   2        8.04        8.62      8.31 o 
 -33   5   2       64.37       85.51      8.93 o 
 -31   5   2        3.05        8.30      7.07 o 
 -29   5   2      167.53      160.64     10.33 o 
 -27   5   2      621.29      544.89     16.49 o 
 -25   5   2      130.57      134.44      9.79 o 
 -23   5   2       70.56      100.91      8.07 o 
 -21   5   2      464.70      502.34     11.48 o 
 -19   5   2     2182.25     2121.69     26.39 o 
 -17   5   2     1498.44     1312.08     14.63 o 
 -15   5   2        5.40        9.53      5.12 o 
 -13   5   2       16.68       15.33      3.22 o 
 -11   5   2     1206.21     1160.22     13.09 o 
  -9   5   2      361.99      349.69      5.26 o 
  -7   5   2        1.05       20.84      3.21 o 
  -5   5   2       91.10       72.86      2.64 o 
  -3   5   2     2239.33     2298.89     14.72 o 
  -1   5   2     7609.36     7582.16     92.74 o 
   1   5   2      391.14      398.96      7.08 o 
   3   5   2     3044.67     3531.04     17.70 o 
   5   5   2      160.75      235.87      4.13 o 
   7   5   2     2056.33     2046.45     14.21 o 
   9   5   2      570.56      649.86      7.86 o 
  11   5   2      575.50      604.09      6.71 o 
  13   5   2     1357.41     1412.75     13.12 o 
  15   5   2       58.81       73.55      4.49 o 
  17   5   2        0.34        0.35      2.99 o 
  19   5   2       26.91       21.50      6.35 o 
  21   5   2     2060.21     2186.02     20.29 o 
  23   5   2       38.35       45.00      6.89 o 
  25   5   2      882.00      815.16     12.81 o 
  27   5   2       51.32       44.42      7.77 o 
  29   5   2       49.56       40.80      6.93 o 
  31   5   2       41.17       39.82      7.79 o 
  33   5   2      154.86      181.42     11.34 o 
  35   5   2       93.17       78.83      9.84 o 
  37   5   2       32.80       32.77      9.05 o 
 -36   6   2       32.25        8.53      9.23 o 
 -34   6   2       60.74       65.25      8.89 o 
 -32   6   2       31.84       26.65      9.91 o 
 -30   6   2       20.91       19.40      8.35 o 
 -28   6   2        6.43       10.11      5.91 o 
 -26   6   2      140.21      173.12      9.68 o 
 -24   6   2        7.06       -0.83      5.34 o 
 -22   6   2       11.79       13.30      4.06 o 
 -20   6   2      724.23      662.44     10.26 o 
 -18   6   2     4976.60     4684.35     37.47 o 
 -16   6   2     1833.66     1863.42     19.42 o 
 -14   6   2        8.13       20.02      4.29 o 
 -12   6   2      411.17      431.99      6.84 o 
 -10   6   2      422.76      428.50      7.22 o 
  -8   6   2     1015.05      899.89      8.33 o 
  -6   6   2      186.26      196.19      4.07 o 
  -4   6   2     2490.50     2586.24     15.43 o 
  -2   6   2     2666.01     2859.54     21.45 o 
   0   6   2     1404.19     1464.97     18.32 o 
   2   6   2     5007.33     5322.82     41.12 o 
   4   6   2      349.13      404.03      4.33 o 
   6   6   2      128.68      146.30      3.69 o 
   8   6   2      103.51       88.96      4.33 o 
  10   6   2        1.95        2.86      2.41 o 
  12   6   2       18.92        9.28      2.90 o 
  14   6   2       45.69       42.58      3.42 o 
  16   6   2       57.72       78.71      3.82 o 
  18   6   2       25.11       15.07      3.47 o 
  20   6   2       15.71        7.94      4.55 o 
  22   6   2      886.02      845.05      9.04 o 
  24   6   2      493.99      536.16     11.58 o 
  26   6   2       62.69       39.41      6.24 o 
  28   6   2        3.04       11.74      5.66 o 
  30   6   2       28.15       22.28      5.87 o 
  32   6   2       32.42       28.45      6.56 o 
  34   6   2      101.87      104.25      9.29 o 
 -35   7   2       51.04       36.52      7.04 o 
 -33   7   2       65.10       57.47      7.62 o 
 -31   7   2        0.04        2.58      4.61 o 
 -29   7   2        0.39        1.96      4.68 o 
 -27   7   2       35.49       32.70      7.18 o 
 -25   7   2        0.44        2.29      4.66 o 
 -23   7   2      127.28      115.66      5.42 o 
 -21   7   2       94.41       89.35      8.31 o 
 -19   7   2      103.99      120.55      6.68 o 
 -17   7   2      125.26      122.95      6.66 o 
 -15   7   2      584.69      573.15     11.32 o 
 -13   7   2     5036.43     4698.72     36.75 o 
 -11   7   2      354.16      396.28      6.97 o 
  -9   7   2      844.29      866.15      8.71 o 
  -7   7   2      564.08      569.86      6.93 o 
  -5   7   2       13.82       15.74      3.01 o 
  -3   7   2     1116.72     1088.72     11.53 o 
  -1   7   2      377.29      350.04      5.92 o 
   1   7   2      206.05      263.55      4.80 o 
   3   7   2      790.49      868.47      7.98 o 
   5   7   2        0.12        7.75      2.71 o 
   7   7   2       55.86       56.98      4.24 o 
   9   7   2        2.29        5.31      2.74 o 
  11   7   2      111.46      146.51      8.21 o 
  13   7   2      567.11      632.96     13.25 o 
  15   7   2       35.86       34.45      4.77 o 
  17   7   2       58.44       54.64      4.27 o 
  19   7   2      259.20      200.22      5.19 o 
  21   7   2       11.78       13.67      4.39 o 
  23   7   2       34.80       33.49      3.64 o 
  25   7   2       39.87       28.15      5.17 o 
  27   7   2        0.07        2.42      3.66 o 
  29   7   2       48.98       39.05      5.62 o 
  31   7   2        4.86        5.82      6.44 o 
  33   7   2        0.28       -3.10      7.26 o 
 -32   8   2       60.59       40.61      7.61 o 
 -30   8   2       57.81       47.69      8.67 o 
 -28   8   2       13.78       12.24      5.31 o 
 -26   8   2       49.79       50.70      6.04 o 
 -24   8   2      168.51      178.65     11.01 o 
 -22   8   2       21.60       22.22      6.35 o 
 -20   8   2       43.13       45.76      6.53 o 
 -18   8   2       43.99       35.82      4.39 o 
 -16   8   2      181.29      192.55      7.46 o 
 -14   8   2      565.93      549.32      7.13 o 
 -12   8   2     3246.51     3326.35     24.42 o 
 -10   8   2       20.51       26.23      4.22 o 
  -8   8   2      375.57      393.86     20.24 o 
  -6   8   2     1391.48     1400.01     12.42 o 
  -4   8   2     1298.64     1232.44     11.31 o 
  -2   8   2      213.38      231.11     11.75 o 
   0   8   2      873.83      917.44      9.75 o 
   2   8   2       48.91       57.91      5.23 o 
   4   8   2      419.40      420.73      7.21 o 
   6   8   2      101.23      109.92      5.81 o 
   8   8   2       22.23       11.70      3.12 o 
  10   8   2      866.02      804.53      9.54 o 
  12   8   2      319.40      307.31      6.03 o 
  14   8   2        6.23        0.33      2.43 o 
  16   8   2       17.85       15.99      3.40 o 
  18   8   2      187.46      208.15      7.03 o 
  20   8   2       31.92       53.78      6.11 o 
  22   8   2       80.29       76.75      6.23 o 
  24   8   2      181.13      181.81      9.74 o 
  26   8   2       84.46      102.61     12.68 o 
  28   8   2        0.05       -4.54      5.25 o 
  30   8   2      118.71      146.15      8.57 o 
 -29   9   2       21.49       31.64      7.09 o 
 -27   9   2        1.45        0.54      6.91 o 
 -25   9   2       23.35       32.58      6.16 o 
 -23   9   2       13.47       22.84      6.66 o 
 -21   9   2        0.71        0.43      5.40 o 
 -19   9   2       38.46       26.94      5.48 o 
 -17   9   2       14.52       14.20      4.32 o 
 -15   9   2      117.75      125.95      7.03 o 
 -13   9   2       25.14       23.22      3.87 o 
 -11   9   2       36.30       30.98      4.72 o 
  -9   9   2        9.37       10.90      3.34 o 
  -7   9   2     1146.89     1011.74     11.65 o 
  -5   9   2     1004.05     1014.08     15.29 o 
  -3   9   2      345.77      348.44      6.20 o 
  -1   9   2      116.34      126.44      5.91 o 
   1   9   2        0.06        1.83      3.15 o 
   3   9   2      254.35      218.18      5.47 o 
   5   9   2       37.06       44.64      4.18 o 
   7   9   2       26.92       14.98      3.62 o 
   9   9   2       40.55       29.16      3.20 o 
  11   9   2       40.53       42.23      3.16 o 
  13   9   2        9.71        6.83      2.77 o 
  15   9   2      108.32       95.79      4.10 o 
  17   9   2        1.71        3.78      2.79 o 
  19   9   2       22.37       18.14      3.24 o 
  21   9   2       10.54        8.78      5.99 o 
  23   9   2       15.13       13.93      9.40 o 
  25   9   2        3.62        7.52     10.16 o 
  27   9   2       14.25       11.40     15.48 o 
 -24  10   2        0.40       -6.08      6.08 o 
 -22  10   2      245.51      273.23      8.17 o 
 -20  10   2        8.30        5.42      5.28 o 
 -18  10   2        3.96        3.21      4.70 o 
 -16  10   2      158.97      168.33      6.50 o 
 -14  10   2        0.55        5.55      3.81 o 
 -12  10   2        4.33        9.26      4.50 o 
 -10  10   2        2.10        5.13      3.34 o 
  -8  10   2       20.64       12.94      4.69 o 
  -6  10   2      365.32      397.18      8.13 o 
  -4  10   2       68.09       87.39      4.89 o 
  -2  10   2      638.62      597.57      7.24 o 
   0  10   2      332.37      272.14      5.61 o 
   2  10   2       44.70       59.10      4.96 o 
   4  10   2        0.82        2.13      2.81 o 
   6  10   2        3.91        6.99      3.54 o 
   8  10   2       68.01       54.50      4.66 o 
  10  10   2       40.60       34.89      4.31 o 
  12  10   2       19.12       18.55      7.31 o 
  14  10   2       34.87       40.92      7.52 o 
  16  10   2      185.42      198.41     11.21 o 
  18  10   2        3.49        1.87     13.02 o 
  20  10   2       49.88       89.06     19.56 o 
  22  10   2       44.40       32.56     12.96 o 
 -17  11   2        0.77        4.99      4.51 o 
 -15  11   2       65.47       73.95      7.82 o 
 -13  11   2        1.77        3.31      4.27 o 
 -11  11   2       54.64       49.17      6.05 o 
  -9  11   2        0.01        2.25      3.85 o 
  -7  11   2       10.01        1.99      4.74 o 
  -5  11   2        1.36       -2.29      2.85 o 
  -3  11   2       48.63       33.11      5.24 o 
  -1  11   2       14.96       29.52      6.79 o 
   1  11   2        2.37        6.80      4.95 o 
   3  11   2       71.14       69.62     11.40 o 
   5  11   2        1.85       -2.13      9.47 o 
   7  11   2      119.62      128.35     12.89 o 
   9  11   2        2.00       12.58     10.76 o 
  11  11   2      150.18      181.84     15.65 o 
  13  11   2       38.81       30.28     19.10 o 
  15  11   2       14.28       12.75      8.70 o 
  -6  12   2      144.20      156.77      8.31 o 
  -4  12   2        0.23        5.90      6.77 o 
  -2  12   2       16.77        4.31      5.68 o 
   0  12   2       27.49       18.72      6.06 o 
   2  12   2       17.08       13.30      5.90 o 
   4  12   2      209.65      234.57     10.85 o 
 -43   1   3      258.54      232.19     21.06 o 
 -41   1   3       55.65       64.44     11.43 o 
 -39   1   3       37.12       27.93     12.25 o 
 -37   1   3       26.99       24.43      9.40 o 
 -35   1   3        0.03       -2.85      8.51 o 
 -33   1   3       55.14       62.55     10.03 o 
 -31   1   3      185.53      152.87      9.94 o 
 -29   1   3       26.86       37.95      7.89 o 
 -27   1   3      757.69      788.86     14.88 o 
 -25   1   3      543.58      562.93     11.51 o 
 -23   1   3      475.10      539.78     14.25 o 
 -21   1   3     2356.82     2239.26     22.87 o 
 -19   1   3     3147.16     3335.23     29.56 o 
 -17   1   3     5503.11     5550.98     44.32 o 
 -15   1   3     6560.40     6955.49     50.94 o 
 -13   1   3     2356.86     2525.62     19.60 o 
 -11   1   3     3325.79     3185.39     24.26 o 
  -9   1   3     4666.34     5135.98     34.93 o 
  -7   1   3    12099.26    12721.21     88.94 o 
  -5   1   3      554.40      566.83      5.58 o 
  -3   1   3     2668.89     2986.13     19.15 o 
  -1   1   3     4262.42     4625.67     50.21 o 
   1   1   3    12873.16    13187.83     74.26 o 
   3   1   3    48834.05    49724.29    302.54 o 
   5   1   3     4106.49     4860.77     24.65 o 
   7   1   3     8463.48     8953.39     54.61 o 
   9   1   3      130.68      199.04      4.31 o 
  11   1   3     8903.25     9951.61     64.49 o 
  13   1   3       26.01        1.82      3.08 o 
  15   1   3       42.54       22.01      4.56 o 
  17   1   3      188.69      161.53      7.74 o 
  19   1   3      350.56      328.81      9.09 o 
  21   1   3      458.44      481.02     10.90 o 
  23   1   3      304.56      318.15     11.46 o 
  25   1   3       50.75       73.76     13.68 o 
  27   1   3      138.91      127.76      9.93 o 
  29   1   3     2018.13     1930.65     30.03 o 
  31   1   3       85.29       73.94      9.14 o 
  33   1   3      431.59      424.01     18.77 o 
  35   1   3       12.60       10.70      7.53 o 
  37   1   3        5.58       13.14      8.06 o 
  39   1   3      197.37      198.88     18.05 o 
 -42   2   3       15.78       13.62     11.27 o 
 -40   2   3       32.77       33.18     11.56 o 
 -38   2   3        0.01       11.42     12.17 o 
 -36   2   3       21.51       24.04      9.91 o 
 -34   2   3       48.14       60.03     14.00 o 
 -32   2   3     1698.39     1514.03     23.88 o 
 -30   2   3      287.19      296.69     10.33 o 
 -28   2   3       24.18       30.41      7.26 o 
 -26   2   3      189.20      238.48     10.64 o 
 -24   2   3     2032.11     2117.28     33.33 o 
 -22   2   3      828.62      846.07     14.02 o 
 -20   2   3      599.40      522.72      9.44 o 
 -18   2   3      296.46      337.24     15.50 o 
 -16   2   3     1161.66     1360.95     14.59 o 
 -14   2   3     6784.44     7686.46     57.64 o 
 -12   2   3      115.44      127.37      5.28 o 
 -10   2   3      239.29      219.06      4.19 o 
  -8   2   3      431.94      455.57      5.81 o 
  -6   2   3     3263.10     3664.49     24.49 o 
  -4   2   3     7116.68     7501.55     55.99 o 
  -2   2   3     1187.31     1295.26      8.96 o 
   0   2   3     1656.78     1222.59     11.24 o 
   2   2   3    20234.27    21166.04    162.53 o 
   4   2   3        8.61       60.32      2.65 o 
   6   2   3      927.15      935.59      6.47 o 
   8   2   3     3907.71     4320.19     26.37 o 
  10   2   3    15234.70    16303.65    112.89 o 
  12   2   3     1308.05     1463.10     18.42 o 
  14   2   3     1288.00     1271.72     11.64 o 
  16   2   3       38.12       29.38      3.95 o 
  18   2   3       17.48       43.46      5.18 o 
  20   2   3       91.31      120.19      8.38 o 
  22   2   3        2.80        3.74      6.74 o 
  24   2   3        6.70       37.87      6.69 o 
  26   2   3       43.94       43.93      7.15 o 
  28   2   3     1986.48     1824.05     22.94 o 
  30   2   3      293.89      256.52     10.86 o 
  32   2   3      273.17      279.98     18.58 o 
  34   2   3      509.72      509.09     19.15 o 
  36   2   3       59.53       49.58     10.74 o 
  38   2   3       82.37       60.10      9.21 o 
 -41   3   3      315.01      384.63     18.38 o 
 -39   3   3        0.73        6.47     10.82 o 
 -37   3   3       16.94        9.21      8.52 o 
 -35   3   3        8.17       32.45     10.74 o 
 -33   3   3       31.94       41.70      8.49 o 
 -31   3   3      116.35      135.27      9.52 o 
 -29   3   3       14.81       10.16      6.76 o 
 -27   3   3      171.32      135.34     10.90 o 
 -25   3   3     1291.54     1335.84     22.80 o 
 -23   3   3       34.34       51.93      6.64 o 
 -21   3   3      674.84      706.71     10.58 o 
 -19   3   3       22.55       53.28      6.16 o 
 -17   3   3       14.99       26.64      4.53 o 
 -15   3   3     2167.59     1914.94     18.73 o 
 -13   3   3     4536.04     5037.02     38.37 o 
 -11   3   3     4581.52     4790.88     35.56 o 
  -9   3   3    17379.78    18557.56    142.73 o 
  -7   3   3      585.84      475.95      7.75 o 
  -5   3   3     1807.37     1689.93     12.23 o 
  -3   3   3     1007.60     1143.68      8.18 o 
  -1   3   3      293.42      259.75      2.48 o 
   1   3   3    34563.87    36499.93    272.34 o 
   3   3   3     1339.48     1421.64     13.00 o 
   5   3   3     8365.78     9141.75    133.87 o 
   7   3   3     3305.26     3829.74     23.98 o 
   9   3   3      410.94      384.87      4.79 o 
  11   3   3    14691.12    15257.19    106.07 o 
  13   3   3      199.16      150.79      6.15 o 
  15   3   3     6685.37     6841.89     46.72 o 
  17   3   3     1981.92     1909.34     17.25 o 
  19   3   3      489.61      572.32     10.00 o 
  21   3   3        3.72       -1.38      4.11 o 
  23   3   3      474.19      469.38      9.45 o 
  25   3   3       17.04       23.69      6.00 o 
  27   3   3      762.88      768.95     13.66 o 
  29   3   3      816.73      781.31     14.69 o 
  31   3   3       84.38      109.32     10.87 o 
  33   3   3      189.70      202.94     10.06 o 
  35   3   3      471.50      495.30     14.21 o 
  37   3   3       43.59       54.82      8.90 o 
 -40   4   3       30.80       35.97     12.45 o 
 -38   4   3       95.91      108.60     12.88 o 
 -36   4   3        1.85       -7.54     11.88 o 
 -34   4   3       66.98       67.86      9.45 o 
 -32   4   3       38.29       23.87      7.95 o 
 -30   4   3       24.01       26.02      8.17 o 
 -28   4   3        6.00        9.27      7.00 o 
 -26   4   3      566.04      497.80     19.69 o 
 -24   4   3      655.17      660.66     12.05 o 
 -22   4   3        9.44       16.64      7.00 o 
 -20   4   3      175.70      179.84      8.65 o 
 -18   4   3      261.03      265.86     16.11 o 
 -16   4   3     1501.89     1606.41     15.51 o 
 -14   4   3      148.10      125.08      5.54 o 
 -12   4   3     1269.94     1181.96     10.71 o 
 -10   4   3     6033.96     6194.67     46.78 o 
  -8   4   3     1493.70     1667.04     14.40 o 
  -6   4   3      153.26      126.03      4.27 o 
  -4   4   3     4210.14     4696.87     27.56 o 
  -2   4   3     3253.48     3498.59     20.08 o 
   0   4   3      176.43      163.04      4.97 o 
   2   4   3    14230.30    15856.37    225.49 o 
   4   4   3     3595.47     4002.94     50.49 o 
   6   4   3      167.25      184.30      2.83 o 
   8   4   3     2736.02     3159.12     17.76 o 
  10   4   3      166.68      207.16      3.93 o 
  12   4   3      389.40      430.32      6.21 o 
  14   4   3      489.43      440.62      6.21 o 
  16   4   3      575.87      552.52      9.43 o 
  18   4   3     1524.25     1641.01     17.02 o 
  20   4   3      646.63      661.54     10.36 o 
  22   4   3        2.41        5.42      4.00 o 
  24   4   3      102.10      115.96      7.00 o 
  26   4   3     1037.25      978.62     13.34 o 
  28   4   3      261.24      264.50     13.84 o 
  30   4   3      207.98      236.05     11.57 o 
  32   4   3      193.53      214.12     11.30 o 
  34   4   3       99.04       89.73      9.08 o 
  36   4   3       29.08       24.82      7.26 o 
 -39   5   3       24.28       21.12     12.49 o 
 -37   5   3       46.15       35.83     14.53 o 
 -35   5   3      209.82      251.35     12.56 o 
 -33   5   3        0.15       10.86      7.44 o 
 -31   5   3        7.76        1.24      7.76 o 
 -29   5   3       15.00       13.59      6.04 o 
 -27   5   3       45.61       50.39      7.10 o 
 -25   5   3       27.29       25.79      6.64 o 
 -23   5   3       37.32       29.30      6.06 o 
 -21   5   3      985.60      865.85     12.00 o 
 -19   5   3       19.12       10.03      5.38 o 
 -17   5   3     1361.93     1353.49     14.80 o 
 -15   5   3     1869.94     1822.11     22.91 o 
 -13   5   3     1140.25     1010.40     11.28 o 
 -11   5   3     4157.40     3996.90     32.64 o 
  -9   5   3      645.38      523.44      7.59 o 
  -7   5   3     2886.31     2889.72     27.71 o 
  -5   5   3       91.00       76.11      3.74 o 
  -3   5   3      576.86      688.43      5.87 o 
  -1   5   3      612.04      525.83      5.53 o 
   1   5   3     1238.60     1545.83      9.79 o 
   3   5   3     3054.34     3326.09     24.92 o 
   5   5   3      127.92      146.84      2.38 o 
   7   5   3     2847.89     3484.28     22.76 o 
   9   5   3       14.91       23.69      2.50 o 
  11   5   3      302.62      338.42      4.62 o 
  13   5   3        0.52        4.05      2.24 o 
  15   5   3       66.36       89.68      3.95 o 
  17   5   3     2810.32     3072.77     24.94 o 
  19   5   3       73.32       82.55      8.06 o 
  21   5   3      965.11      928.55     13.92 o 
  23   5   3      172.94      192.42      6.56 o 
  25   5   3        0.08        0.84      4.75 o 
  27   5   3      154.34      136.68      7.65 o 
  29   5   3       21.31       25.41      5.64 o 
  31   5   3        2.54       11.44      6.08 o 
  33   5   3        1.97       -0.04      5.33 o 
  35   5   3       10.60       18.75      6.65 o 
 -36   6   3       30.15       37.71      9.78 o 
 -34   6   3        4.22       15.61      9.30 o 
 -32   6   3       29.96       44.00      8.54 o 
 -30   6   3       63.60       50.24      6.88 o 
 -28   6   3      200.20      241.61     11.82 o 
 -26   6   3      196.42      224.81     19.81 o 
 -24   6   3      112.25      131.80      6.82 o 
 -22   6   3      248.62      229.17      6.54 o 
 -20   6   3      569.81      499.00      9.90 o 
 -18   6   3       13.47        9.51      5.82 o 
 -16   6   3      132.08      132.19      9.71 o 
 -14   6   3     4419.14     4061.81     38.44 o 
 -12   6   3      131.25      157.59      5.67 o 
 -10   6   3      248.83      240.77      6.57 o 
  -8   6   3        1.47        2.25      3.29 o 
  -6   6   3      422.92      534.73      6.47 o 
  -4   6   3      949.96     1068.57      7.92 o 
  -2   6   3      323.86      273.44      6.80 o 
   0   6   3      150.81      167.75      3.61 o 
   2   6   3      581.35      609.86      7.06 o 
   4   6   3      304.48      323.25      4.22 o 
   6   6   3      902.39      903.25      7.06 o 
   8   6   3      803.85      727.58      7.80 o 
  10   6   3       18.06       17.89      3.12 o 
  12   6   3        0.04        9.29      4.92 o 
  14   6   3       21.93       28.85      3.26 o 
  16   6   3      722.73      738.28      8.32 o 
  18   6   3      110.89      125.92      6.50 o 
  20   6   3      328.41      325.27      5.65 o 
  22   6   3       11.67       18.11      4.88 o 
  24   6   3      388.68      353.25     10.23 o 
  26   6   3       13.47       27.02      5.57 o 
  28   6   3       12.31       11.65      7.78 o 
  30   6   3        8.56       20.03      7.72 o 
  32   6   3       37.20       36.14      8.35 o 
  34   6   3       13.66       17.18      8.00 o 
 -35   7   3       81.62      103.02     14.86 o 
 -33   7   3      351.53      362.36     10.66 o 
 -31   7   3        1.07        6.62      5.21 o 
 -29   7   3       74.69       86.98      7.67 o 
 -27   7   3        1.46        0.58      5.11 o 
 -25   7   3       22.81       22.46      5.11 o 
 -23   7   3       15.03        4.10      4.91 o 
 -21   7   3        0.01        4.83      5.74 o 
 -19   7   3       13.56        4.60      4.07 o 
 -17   7   3      211.33      229.86      8.57 o 
 -15   7   3     2513.92     2451.51     24.53 o 
 -13   7   3     1316.27     1369.68     14.96 o 
 -11   7   3      135.72      155.29      6.64 o 
  -9   7   3       82.42       93.88      5.13 o 
  -7   7   3      619.98      593.14      7.08 o 
  -5   7   3       63.63       65.79      6.36 o 
  -3   7   3      151.35      122.41      5.56 o 
  -1   7   3      125.57      104.26      6.17 o 
   1   7   3      247.80      255.49      7.76 o 
   3   7   3      157.92      184.80      4.06 o 
   5   7   3       16.12       19.72      2.33 o 
   7   7   3        8.07       10.62      2.43 o 
   9   7   3     1177.28     1120.81     17.54 o 
  11   7   3        5.27        9.60      2.46 o 
  13   7   3        7.20       11.65      2.90 o 
  15   7   3      251.87      265.76      5.82 o 
  17   7   3      127.44       95.17      5.72 o 
  19   7   3       35.87       19.08      3.59 o 
  21   7   3       94.58      106.88      5.27 o 
  23   7   3       12.32        9.15      4.30 o 
  25   7   3       44.32       44.74      3.62 o 
  27   7   3        3.71        7.51      6.93 o 
  29   7   3        1.41       -0.36      5.41 o 
  31   7   3       46.00       41.75      7.26 o 
 -32   8   3      113.43      150.34     10.23 o 
 -30   8   3      220.47      263.73     11.24 o 
 -28   8   3      497.09      591.96     20.72 o 
 -26   8   3      120.07       95.10      7.68 o 
 -24   8   3       75.63       66.83      7.56 o 
 -22   8   3      114.25      107.25      8.09 o 
 -20   8   3      110.70      118.60      6.01 o 
 -18   8   3      210.42      227.73      8.39 o 
 -16   8   3        0.06        3.09      3.99 o 
 -14   8   3       74.37       72.95      4.89 o 
 -12   8   3        0.16        0.11      3.74 o 
 -10   8   3      697.75      630.39     10.65 o 
  -8   8   3     3997.17     3927.91     26.46 o 
  -6   8   3      775.02      840.22     14.45 o 
  -4   8   3      925.70      942.53      9.45 o 
  -2   8   3        0.41        2.99      3.50 o 
   0   8   3      661.09      759.17     15.83 o 
   2   8   3       16.99        5.63      2.52 o 
   4   8   3       67.53       72.20      3.68 o 
   6   8   3       12.72        7.64      3.54 o 
   8   8   3       31.39       31.07      2.73 o 
  10   8   3       13.94        7.09      2.55 o 
  12   8   3      502.66      458.65      7.87 o 
  14   8   3       92.60       66.32      4.31 o 
  16   8   3       11.27       11.33      2.36 o 
  18   8   3       19.49       13.28      4.05 o 
  20   8   3       16.27       34.93      5.76 o 
  22   8   3        0.08        2.19      5.94 o 
  24   8   3       21.33       26.93      5.83 o 
  26   8   3       15.72       23.83      8.08 o 
  28   8   3       45.12       41.23      9.09 o 
 -29   9   3        4.29        7.73      7.58 o 
 -27   9   3       63.47       92.88      9.92 o 
 -25   9   3        0.17        9.74      5.98 o 
 -23   9   3        1.31       -0.90      4.51 o 
 -21   9   3        0.62        2.09      5.46 o 
 -19   9   3       10.82        4.19      3.91 o 
 -17   9   3       36.18       36.91      5.47 o 
 -15   9   3      276.12      280.88      6.98 o 
 -13   9   3      298.63      263.14      5.91 o 
 -11   9   3       37.91       36.44      4.68 o 
  -9   9   3      906.22      902.49     10.00 o 
  -7   9   3      848.71      895.32     10.93 o 
  -5   9   3        1.36        6.78      4.92 o 
  -3   9   3        1.52        2.82      4.04 o 
  -1   9   3      842.34      831.69      9.23 o 
   1   9   3        1.86        2.49      2.56 o 
   3   9   3       10.74        3.93      2.32 o 
   5   9   3       57.42       63.39      4.45 o 
   7   9   3      106.63       88.64      6.00 o 
   9   9   3      463.80      441.38     10.75 o 
  11   9   3      126.83       97.23      3.65 o 
  13   9   3        9.02        2.78      2.55 o 
  15   9   3       22.19       19.76      3.77 o 
  17   9   3      211.43      240.68     13.32 o 
  19   9   3        0.48       -7.32      7.57 o 
  21   9   3       77.43       85.85     16.55 o 
  23   9   3       20.18       25.49     10.73 o 
  25   9   3      333.01      345.50     16.98 o 
 -24  10   3       38.43       51.07     15.44 o 
 -22  10   3      124.44      150.93      7.21 o 
 -20  10   3       23.79       18.54      5.50 o 
 -18  10   3       82.00       80.43      6.22 o 
 -16  10   3       61.72       70.86      5.07 o 
 -14  10   3        0.89        5.30      4.52 o 
 -12  10   3       16.88       16.06      3.83 o 
 -10  10   3       28.71       18.35      4.59 o 
  -8  10   3       38.94       49.95      6.17 o 
  -6  10   3      694.96      693.86     16.44 o 
  -4  10   3       57.32       63.57      4.29 o 
  -2  10   3      645.82      618.91      7.54 o 
   0  10   3      166.08      189.47      4.85 o 
   2  10   3      105.92       86.13      8.76 o 
   4  10   3      180.95      174.84      6.04 o 
   6  10   3       57.49       75.98     16.05 o 
   8  10   3       12.41       19.57      8.75 o 
  10  10   3        4.44        4.01     18.60 o 
  12  10   3       37.20       37.79      8.73 o 
  14  10   3      106.80      131.13     28.59 o 
  16  10   3        0.00        1.67     10.23 o 
  18  10   3       86.52      109.43     15.83 o 
  20  10   3      300.29      337.32     26.66 o 
 -17  11   3       35.28       37.84      6.50 o 
 -15  11   3       27.61       22.22      5.04 o 
 -13  11   3      118.08      116.23     14.97 o 
 -11  11   3       36.96       22.02      7.09 o 
  -9  11   3       21.05       15.68      5.44 o 
  -7  11   3       27.35       23.35      5.25 o 
  -5  11   3       63.43       62.99      7.16 o 
  -3  11   3       12.71       16.62      5.61 o 
  -1  11   3       44.90       45.57      5.85 o 
   1  11   3        9.05        0.03      4.26 o 
   3  11   3        8.26       -7.92      7.92 o 
   5  11   3        6.94        5.14      9.52 o 
   7  11   3        9.69        9.20     10.60 o 
   9  11   3        1.44        5.18      8.72 o 
  11  11   3       25.82       30.80     26.76 o 
  13  11   3       97.11      115.92     15.83 o 
  15  11   3       19.47       24.79      9.70 o 
  -4  12   3        2.08       19.67     10.45 o 
  -2  12   3       76.91       90.29      7.46 o 
   0  12   3        0.63        0.79      5.68 o 
   2  12   3       59.70       59.33     10.18 o 
 -42   0   4       54.40       60.97     16.00 o 
 -40   0   4      406.59      344.21     32.22 o 
 -38   0   4     1468.71     1590.74     57.26 o 
 -36   0   4      283.54      287.60     17.67 o 
 -34   0   4      196.30      217.97     17.83 o 
 -32   0   4      206.68      123.65     26.76 o 
 -30   0   4      849.96      829.04     27.05 o 
 -28   0   4     1924.11     1870.01     46.59 o 
 -26   0   4        1.54       -0.01      9.46 o 
 -24   0   4     2742.99     2959.54     78.42 o 
 -22   0   4      632.08      608.48     16.75 o 
 -20   0   4      962.02      955.07     16.45 o 
 -18   0   4       73.04       74.43     10.44 o 
 -16   0   4     1829.98     1696.80     23.14 o 
 -14   0   4     2109.88     2539.33     27.41 o 
 -12   0   4        0.48       14.28      4.94 o 
 -10   0   4     3908.97     4116.52     41.50 o 
  -8   0   4       32.63       69.02      3.99 o 
  -6   0   4       81.98       83.93      6.27 o 
  -4   0   4    30665.08    30677.85    346.26 o 
  -2   0   4    57352.05    58343.47   1048.99 o 
   0   0   4     3762.13     3286.62     30.63 o 
   2   0   4     2993.68     2993.67     19.16 o 
   4   0   4     9942.81    10957.15     75.42 o 
   6   0   4    31914.44    34581.15    329.81 o 
   8   0   4     4345.88     4159.94     35.16 o 
  10   0   4      357.43      332.28      5.88 o 
  12   0   4        2.18       21.61      4.05 o 
  14   0   4     4805.78     4020.91     37.11 o 
  16   0   4     1238.78     1359.77     21.54 o 
  18   0   4     3645.26     3763.23     47.17 o 
  20   0   4      287.38      336.81     12.94 o 
  22   0   4     1843.27     1721.75     29.66 o 
  24   0   4     6632.06     6267.40     93.93 o 
  26   0   4      435.34      333.67     17.76 o 
  28   0   4     2472.28     2340.74     36.70 o 
  30   0   4        3.53       -0.70      7.93 o 
  32   0   4      350.71      333.97     33.26 o 
  34   0   4       28.05       42.83     10.90 o 
  36   0   4        7.85        6.57     16.21 o 
  38   0   4      243.17      208.18     18.91 o 
 -43   1   4        0.01       11.73     12.11 o 
 -41   1   4        1.57       -3.73      9.96 o 
 -39   1   4       10.47        7.30      8.19 o 
 -37   1   4      259.27      306.37     14.91 o 
 -35   1   4      241.01      264.23     18.26 o 
 -33   1   4        5.85        6.64      8.27 o 
 -31   1   4       34.49       38.16      8.22 o 
 -29   1   4      403.02      414.04     12.18 o 
 -27   1   4      634.93      623.44     12.65 o 
 -25   1   4      175.29      161.96      9.39 o 
 -23   1   4       48.66       59.90     15.32 o 
 -21   1   4       42.81       42.80      5.66 o 
 -19   1   4     2721.53     2814.63     25.66 o 
 -17   1   4     2997.96     3413.96     28.88 o 
 -15   1   4     3587.60     3920.48     32.41 o 
 -13   1   4     6063.12     6130.00     44.56 o 
 -11   1   4     3418.49     3637.23     26.62 o 
  -9   1   4     8434.35     8526.60     59.33 o 
  -7   1   4       99.96       87.13      3.38 o 
  -5   1   4      291.40      462.42      5.64 o 
  -3   1   4    40601.93    41365.52    348.48 o 
  -1   1   4     1077.89     1141.15     17.09 o 
   1   1   4      387.76      424.69      4.02 o 
   3   1   4    11811.25    12091.98     58.49 o 
   5   1   4     3147.41     3459.78     17.59 o 
   7   1   4        4.48       -0.18      1.61 o 
   9   1   4       51.26       56.05      3.72 o 
  11   1   4      336.93      254.80      5.04 o 
  13   1   4     5217.40     5540.31     36.43 o 
  15   1   4     3963.85     3809.63     28.29 o 
  17   1   4       25.18       38.69      4.40 o 
  19   1   4      336.11      322.79      7.02 o 
  21   1   4       24.93       24.77      5.94 o 
  23   1   4       69.73       67.71      7.78 o 
  25   1   4     3066.59     2838.87     29.71 o 
  27   1   4       25.15       22.17      9.47 o 
  29   1   4       45.54       42.42      9.01 o 
  31   1   4       49.40       35.59     10.39 o 
  33   1   4      488.33      447.76     14.51 o 
  35   1   4       84.64      101.93      9.31 o 
  37   1   4        9.63       17.40      6.86 o 
  39   1   4       10.73        9.57      7.11 o 
 -42   2   4       77.39       64.37     12.27 o 
 -40   2   4       25.81       28.24     11.82 o 
 -38   2   4        3.45       16.01      8.89 o 
 -36   2   4      135.78      168.53     11.57 o 
 -34   2   4        2.53       10.21     10.45 o 
 -32   2   4      142.35      154.59     12.95 o 
 -30   2   4       31.76       32.02      8.82 o 
 -28   2   4     1204.94     1239.39     19.85 o 
 -26   2   4      424.97      422.99     11.45 o 
 -24   2   4      144.19      111.23      7.78 o 
 -22   2   4      145.88      113.58      8.00 o 
 -20   2   4     1213.65     1268.80     15.32 o 
 -18   2   4       65.41       80.87      6.30 o 
 -16   2   4     9786.16    10400.88     80.35 o 
 -14   2   4     6334.38     6539.42     50.16 o 
 -12   2   4     3931.51     4013.59     29.73 o 
 -10   2   4       76.48       47.96      7.25 o 
  -8   2   4     9778.08    10602.90     75.32 o 
  -6   2   4     8343.85     9239.23     63.15 o 
  -4   2   4       85.78      131.22      6.60 o 
  -2   2   4     4129.65     4833.27     38.30 o 
   0   2   4     1129.75     1020.61      6.62 o 
   2   2   4     1899.54     2007.05     16.09 o 
   4   2   4      169.36      168.70      2.87 o 
   6   2   4       23.77       10.13      1.33 o 
   8   2   4     1104.02     1067.68      7.68 o 
  10   2   4       93.14       93.23      4.86 o 
  12   2   4     1361.77     1228.67     14.11 o 
  14   2   4      390.76      409.09      7.20 o 
  16   2   4       29.14       20.25      4.69 o 
  18   2   4     2252.26     2201.58     20.49 o 
  20   2   4      151.22      160.49      8.90 o 
  22   2   4     1275.56     1198.22     14.66 o 
  24   2   4       20.26       13.69      5.83 o 
  26   2   4        0.51        0.36      4.74 o 
  28   2   4      351.37      337.02      9.30 o 
  30   2   4       13.23       16.98      6.19 o 
  32   2   4       18.49       14.48      6.59 o 
  34   2   4        6.41       11.00      6.61 o 
  36   2   4      117.43      121.09     12.30 o 
  38   2   4      161.27      161.95     12.69 o 
 -41   3   4       71.68       87.62     12.36 o 
 -39   3   4       15.51       14.43      9.11 o 
 -37   3   4       35.68       56.89     11.04 o 
 -35   3   4      563.00      573.00     15.28 o 
 -33   3   4       68.65       40.38      9.27 o 
 -31   3   4      297.63      364.11     15.44 o 
 -29   3   4      313.49      254.46     10.94 o 
 -27   3   4      206.19      200.91     10.21 o 
 -25   3   4      144.58      167.88      8.89 o 
 -23   3   4      248.64      269.82     11.25 o 
 -21   3   4      243.32      228.50      7.90 o 
 -19   3   4      753.04      755.97     11.84 o 
 -17   3   4      592.86      708.04      9.72 o 
 -15   3   4      274.73      268.37     12.47 o 
 -13   3   4     8062.68     8456.90     65.60 o 
 -11   3   4     7398.32     7786.30     57.83 o 
  -9   3   4     4282.29     4806.44     35.38 o 
  -7   3   4      156.50      186.81      4.42 o 
  -5   3   4      113.12       74.46      3.21 o 
  -3   3   4     3342.75     3561.66     20.98 o 
  -1   3   4       85.54      143.69      6.15 o 
   1   3   4     2999.53     2650.58     29.37 o 
   3   3   4     1096.56     1409.97     12.56 o 
   5   3   4     1151.96     1101.31      7.07 o 
   7   3   4     1052.97     1424.49     10.32 o 
   9   3   4    24795.89    27489.38    203.44 o 
  11   3   4      782.19      904.46      9.23 o 
  13   3   4     2209.00     2257.80     18.15 o 
  15   3   4      635.20      681.65      8.29 o 
  17   3   4        8.48       20.75      5.55 o 
  19   3   4      186.05      201.95      6.68 o 
  21   3   4       55.90       64.73      5.69 o 
  23   3   4     1654.05     1560.64     17.24 o 
  25   3   4       75.26       68.55      6.34 o 
  27   3   4      272.05      268.78      9.82 o 
  29   3   4       43.30       29.65      8.78 o 
  31   3   4      583.36      522.37     14.18 o 
  33   3   4      430.56      400.81     11.17 o 
  35   3   4       44.85       36.82      7.40 o 
  37   3   4      109.48      136.95     14.06 o 
 -40   4   4       80.00       85.50     13.12 o 
 -38   4   4      121.55      121.75     13.45 o 
 -36   4   4       31.67       30.82      8.75 o 
 -34   4   4       68.56       80.10      8.73 o 
 -32   4   4      379.92      419.27     15.29 o 
 -30   4   4      373.64      406.61     13.05 o 
 -28   4   4       34.10       19.76      6.72 o 
 -26   4   4      128.84      127.24      9.02 o 
 -24   4   4       11.30        5.54      5.61 o 
 -22   4   4      672.47      570.72     10.97 o 
 -20   4   4      764.20      763.67     15.24 o 
 -18   4   4     2227.87     2210.26     23.09 o 
 -16   4   4      224.96      189.35      7.58 o 
 -14   4   4     1341.08     1404.37     13.60 o 
 -12   4   4     5741.84     5867.88     43.33 o 
 -10   4   4      136.15      130.01      4.37 o 
  -8   4   4     3262.73     3425.00     25.07 o 
  -6   4   4       91.29      117.17      3.72 o 
  -4   4   4      793.67      698.18      5.98 o 
  -2   4   4    14827.63    16592.43    100.06 o 
   0   4   4      919.52     1023.99     13.39 o 
   2   4   4     6443.68     6446.14     53.11 o 
   4   4   4      208.51      178.68      7.50 o 
   6   4   4      336.68      415.37      5.60 o 
   8   4   4      259.22      144.48      6.16 o 
  10   4   4        1.41        4.77      1.33 o 
  12   4   4       10.29       21.89      4.83 o 
  14   4   4     1722.89     1869.98     15.22 o 
  16   4   4     2877.12     3027.98     26.96 o 
  18   4   4       95.28      119.04      7.18 o 
  20   4   4      301.96      305.99      8.40 o 
  22   4   4        6.80        5.86      5.89 o 
  24   4   4      223.58      237.93     14.67 o 
  26   4   4      180.81      183.08      9.28 o 
  28   4   4      107.06      111.93      7.08 o 
  30   4   4       78.64       62.90      9.45 o 
  32   4   4       18.07       22.38      7.47 o 
  34   4   4        1.78       -6.62      6.84 o 
  36   4   4       49.42       43.17      9.65 o 
 -39   5   4       55.29       72.21     10.17 o 
 -37   5   4      205.61      268.50     14.56 o 
 -35   5   4       10.02        7.37      7.81 o 
 -33   5   4       89.42       89.22     11.54 o 
 -31   5   4       58.91       59.80      8.11 o 
 -29   5   4        9.26        7.61      6.25 o 
 -27   5   4      272.56      282.91     13.94 o 
 -25   5   4      325.41      298.83      9.46 o 
 -23   5   4      108.61      153.96      7.10 o 
 -21   5   4       28.28       24.06      5.84 o 
 -19   5   4     1308.19     1380.01     16.96 o 
 -17   5   4     1111.72      982.67     12.47 o 
 -15   5   4      347.39      333.87     10.65 o 
 -13   5   4      345.63      527.47     19.14 o 
 -11   5   4     1303.13     1322.48     13.54 o 
  -9   5   4      543.89      516.00      7.58 o 
  -7   5   4       23.86       16.74      3.15 o 
  -5   5   4      266.16      244.63      3.93 o 
  -3   5   4      749.85      856.83      6.12 o 
  -1   5   4     3126.24     3395.45     17.77 o 
   1   5   4      610.18      510.57      6.71 o 
   3   5   4      724.76      754.36      6.97 o 
   5   5   4       17.22       19.53      5.13 o 
   7   5   4     1724.95     1597.18     35.19 o 
   9   5   4       94.76       76.61      3.81 o 
  11   5   4      798.02      872.19      9.53 o 
  13   5   4       51.46       93.23      4.34 o 
  15   5   4      780.00      876.17      7.96 o 
  17   5   4      169.36      208.68      8.13 o 
  19   5   4        8.58       -0.70      2.87 o 
  21   5   4      308.74      335.50      8.23 o 
  23   5   4      827.02      837.44     19.11 o 
  25   5   4        8.29       17.28      6.05 o 
  27   5   4        0.04       -4.96      4.96 o 
  29   5   4        9.64       22.26      6.13 o 
  31   5   4       30.43       35.30      7.83 o 
  33   5   4       42.53       46.72      8.83 o 
  35   5   4        4.96        5.99      5.76 o 
 -36   6   4        8.01       10.18      8.34 o 
 -34   6   4      248.22      259.71     21.30 o 
 -32   6   4       29.22       56.16      8.58 o 
 -30   6   4       11.51        6.23      8.37 o 
 -28   6   4       87.63       84.94     13.40 o 
 -26   6   4      154.86      141.05      8.56 o 
 -24   6   4      371.11      366.34     10.55 o 
 -22   6   4      273.33      232.08      9.30 o 
 -20   6   4      229.03      205.29      7.78 o 
 -18   6   4      946.29      856.31     13.48 o 
 -16   6   4     2617.78     2485.12     78.32 o 
 -14   6   4     1484.16     1452.17     15.34 o 
 -12   6   4      968.37      866.29     12.27 o 
 -10   6   4      309.60      303.75      7.36 o 
  -8   6   4       61.27       40.31      3.39 o 
  -6   6   4      472.47      467.20      5.52 o 
  -4   6   4     1012.06      932.99      7.57 o 
  -2   6   4      520.21      542.53      6.81 o 
   0   6   4     1176.38     1262.17     16.18 o 
   2   6   4       25.84       14.77      5.31 o 
   4   6   4       68.97       76.68      6.29 o 
   6   6   4      660.30      646.80     11.89 o 
   8   6   4      189.97      175.64      9.16 o 
  10   6   4     1651.88     1728.19     29.76 o 
  12   6   4      784.40      799.94     13.40 o 
  14   6   4      463.66      399.73      6.47 o 
  16   6   4       34.28       41.82      3.72 o 
  18   6   4       13.40        8.31      3.00 o 
  20   6   4       52.74       66.87      3.16 o 
  22   6   4      622.53      639.63     11.22 o 
  24   6   4        2.23        1.64      3.71 o 
  26   6   4       99.44       87.89      6.49 o 
  28   6   4        6.19        0.39      4.81 o 
  30   6   4       11.64       10.00      7.44 o 
  32   6   4      229.43      232.86     12.55 o 
 -35   7   4       31.04       44.64      7.90 o 
 -33   7   4      186.79      258.94     11.18 o 
 -31   7   4      152.76      165.77     20.66 o 
 -29   7   4      183.25      185.24      9.87 o 
 -27   7   4       81.85       95.56      7.14 o 
 -25   7   4      517.09      522.20     11.59 o 
 -23   7   4        0.56       -3.98      5.53 o 
 -21   7   4      105.08       88.87      7.21 o 
 -19   7   4      383.07      355.93      9.44 o 
 -17   7   4     2259.05     2167.01     20.54 o 
 -15   7   4       75.46       82.29      6.18 o 
 -13   7   4      148.24      164.92      7.26 o 
 -11   7   4     1930.44     1795.08     14.95 o 
  -9   7   4       17.78       18.81      3.38 o 
  -7   7   4      405.90      432.64      7.57 o 
  -5   7   4       82.48       89.70      6.00 o 
  -3   7   4        0.18        5.51      5.90 o 
  -1   7   4       25.24       15.93      7.28 o 
   1   7   4      918.53      877.72     10.69 o 
   3   7   4       37.53       26.77      3.66 o 
   5   7   4       93.02      102.89     13.86 o 
   7   7   4      165.15      186.95      9.54 o 
   9   7   4        0.02       12.19      8.11 o 
  11   7   4        0.53        5.10      3.28 o 
  13   7   4     1039.25      998.78     12.09 o 
  15   7   4       31.89       42.02      4.97 o 
  17   7   4      340.94      356.50      8.30 o 
  19   7   4       24.24       29.43      2.53 o 
  21   7   4      175.04      152.97      5.73 o 
  23   7   4        7.63        3.57      5.94 o 
  25   7   4        5.36        2.58      4.09 o 
  27   7   4      112.28       97.79      6.98 o 
  29   7   4       23.28       18.19      7.02 o 
  31   7   4       18.68       30.22      8.20 o 
 -32   8   4       50.70       49.83      8.87 o 
 -30   8   4      198.11      226.40     12.55 o 
 -28   8   4        5.52       15.88      6.86 o 
 -26   8   4        1.75       -1.16      5.28 o 
 -24   8   4      175.36      171.78     11.80 o 
 -22   8   4      228.01      265.28      8.96 o 
 -20   8   4       16.74       19.80      5.20 o 
 -18   8   4      187.13      169.96      7.27 o 
 -16   8   4      945.21      901.80     13.25 o 
 -14   8   4       52.13       73.66      6.01 o 
 -12   8   4       31.43       40.08      6.81 o 
 -10   8   4     4483.42     4398.49     31.44 o 
  -8   8   4       84.96       80.39      3.75 o 
  -6   8   4      563.66      591.56      8.67 o 
  -4   8   4      135.13      156.57     12.08 o 
  -2   8   4      239.00      201.60      4.79 o 
   0   8   4       10.96        7.30      1.73 o 
   2   8   4        0.39        2.70      4.59 o 
   4   8   4      299.02      259.65     15.09 o 
   6   8   4       33.82       41.99     10.62 o 
   8   8   4       95.91       95.76      9.70 o 
  10   8   4      101.66      100.70     13.32 o 
  12   8   4      199.61      183.30      9.71 o 
  14   8   4      305.00      274.24     11.19 o 
  16   8   4        2.00       -0.26      2.40 o 
  18   8   4        0.00       -2.36      4.25 o 
  20   8   4       38.14       28.57      6.04 o 
  22   8   4       73.83       95.61     11.99 o 
  24   8   4       27.51       20.51      9.49 o 
  26   8   4       47.06       52.26     14.35 o 
  28   8   4        2.80       20.99     12.01 o 
 -29   9   4        9.70       21.96      9.26 o 
 -27   9   4      690.89      773.79     14.88 o 
 -25   9   4        6.51        0.52      6.45 o 
 -23   9   4      283.40      322.47      9.91 o 
 -21   9   4        7.37       10.25      5.08 o 
 -19   9   4       23.03       19.99      4.29 o 
 -17   9   4        0.16        3.13      3.33 o 
 -15   9   4       26.01       15.71      3.93 o 
 -13   9   4        0.57       -0.88      4.15 o 
 -11   9   4      128.69      128.20      7.78 o 
  -9   9   4       45.52       47.07      3.70 o 
  -7   9   4      956.31      888.85     17.71 o 
  -5   9   4        3.31       -4.18      7.58 o 
  -3   9   4      540.34      464.70      5.94 o 
  -1   9   4       39.14       45.07      3.97 o 
   1   9   4      296.55      206.57     16.02 o 
   3   9   4      113.21       95.52     11.36 o 
   5   9   4      223.44      222.64     15.22 o 
   7   9   4      357.95      341.66     14.47 o 
   9   9   4        8.93       16.48      8.13 o 
  11   9   4       42.93       41.53      7.92 o 
  13   9   4      209.40      202.67     13.96 o 
  15   9   4       25.44       13.43      8.32 o 
  17   9   4        2.81       -1.19      9.43 o 
  19   9   4        0.01       -5.10     10.02 o 
  21   9   4        5.74       -4.98      8.30 o 
  23   9   4       27.11       39.39     13.80 o 
  25   9   4      143.80      157.56     15.78 o 
 -24  10   4       34.63       17.52      4.94 o 
 -22  10   4       71.45       66.08      7.64 o 
 -20  10   4      189.03      201.37     10.60 o 
 -18  10   4       81.93       89.03     10.15 o 
 -16  10   4        4.71        5.72      4.01 o 
 -14  10   4        0.03        2.79      3.25 o 
 -12  10   4       60.64       56.81      4.25 o 
 -10  10   4      576.37      610.24     13.60 o 
  -8  10   4       98.86      131.61      6.70 o 
  -6  10   4       43.44       57.03     11.27 o 
  -4  10   4      201.21      178.21      4.80 o 
  -2  10   4      183.82      157.43      8.51 o 
   0  10   4      109.33       98.60      7.50 o 
   2  10   4       25.76       29.52      9.21 o 
   4  10   4      185.21      180.03     16.27 o 
   6  10   4        0.44       -1.19      8.56 o 
   8  10   4        7.65      -10.28     10.84 o 
  10  10   4       14.01        8.57     14.78 o 
  12  10   4       25.34        9.89     13.57 o 
  14  10   4      109.91      150.97     37.99 o 
  16  10   4      154.89      159.45     16.74 o 
  18  10   4        7.24       28.88     13.14 o 
  20  10   4       78.65       88.74     13.49 o 
 -17  11   4      153.35      152.73      8.96 o 
 -15  11   4      169.97      160.16     10.65 o 
 -13  11   4       39.24       40.97      8.28 o 
 -11  11   4       67.92       70.80     13.98 o 
  -9  11   4        1.60        6.42      4.83 o 
  -7  11   4      127.15      109.64      7.62 o 
  -5  11   4      204.26      207.41     12.06 o 
  -3  11   4        5.87        0.47      4.93 o 
  -1  11   4      100.63      106.54     12.90 o 
   1  11   4       95.58      103.99      8.94 o 
   3  11   4       28.43       17.12      8.87 o 
   5  11   4       38.36       34.20     16.13 o 
   7  11   4        3.76        3.24      8.73 o 
   9  11   4       99.71       79.39     19.66 o 
  11  11   4       15.50       14.98     10.41 o 
  13  11   4       23.74       33.12     18.67 o 
 -43   1   5      190.80      249.72     21.70 o 
 -41   1   5        6.55        6.99     10.45 o 
 -39   1   5       59.09       65.77     12.36 o 
 -37   1   5      373.11      394.18     23.75 o 
 -35   1   5       23.27       49.69     10.96 o 
 -33   1   5      328.43      412.04     15.18 o 
 -31   1   5      409.32      466.66     14.68 o 
 -29   1   5      160.58      146.92     10.87 o 
 -27   1   5        0.03        2.22      5.76 o 
 -25   1   5        0.91        5.08      8.34 o 
 -23   1   5       89.13       79.25      6.48 o 
 -21   1   5      417.95      394.78      9.77 o 
 -19   1   5      646.08      658.45     10.71 o 
 -17   1   5        0.58        0.25      3.77 o 
 -15   1   5     2225.27     2247.59     18.78 o 
 -13   1   5      518.39      656.57      9.40 o 
 -11   1   5     6000.51     5293.00     38.49 o 
  -9   1   5     2617.44     2796.06     20.68 o 
  -7   1   5    10040.17    10272.13     72.79 o 
  -5   1   5      522.22      569.30      8.74 o 
  -3   1   5       55.02      123.02      3.75 o 
  -1   1   5      540.90      471.62      5.38 o 
   1   1   5      189.55      139.83      5.42 o 
   3   1   5     6227.44     5995.24     28.08 o 
   5   1   5      156.32      148.38      3.85 o 
   7   1   5     4715.14     5212.39     28.12 o 
   9   1   5     6368.22     7254.85     41.84 o 
  11   1   5     2106.92     2038.69     13.75 o 
  13   1   5     1516.39     1514.07     11.70 o 
  15   1   5     1031.23     1090.24     10.56 o 
  17   1   5      112.41      135.06      5.33 o 
  19   1   5      606.25      650.82      8.04 o 
  21   1   5      155.33      153.38      9.92 o 
  23   1   5      290.58      283.64     11.92 o 
  25   1   5      431.95      380.57     11.05 o 
  27   1   5      554.92      549.91     11.58 o 
  29   1   5      855.58      809.10     19.23 o 
  31   1   5       13.90       13.54      7.01 o 
  33   1   5        2.83        8.02      7.95 o 
  35   1   5      141.22      151.20     12.11 o 
  37   1   5       89.14       86.63      7.43 o 
 -42   2   5       23.12       29.74     14.22 o 
 -40   2   5       21.88       19.47     11.29 o 
 -38   2   5       15.44        6.61      9.54 o 
 -36   2   5       84.07       83.44     15.06 o 
 -34   2   5      307.95      272.52     18.00 o 
 -32   2   5       59.74       32.21      9.88 o 
 -30   2   5     1727.41     1747.61     30.04 o 
 -28   2   5     1260.27     1191.24     19.83 o 
 -26   2   5       16.91        5.53      5.77 o 
 -24   2   5        2.83        1.74      5.65 o 
 -22   2   5       23.49       24.48      5.35 o 
 -20   2   5       22.11       18.56      5.13 o 
 -18   2   5      130.46       84.83      6.04 o 
 -16   2   5       25.04       37.94      5.08 o 
 -14   2   5        2.49        7.22      3.89 o 
 -12   2   5     1236.63     1153.79     11.72 o 
 -10   2   5     6395.90     6942.54     49.53 o 
  -8   2   5       58.43       95.45      3.91 o 
  -6   2   5        2.45        8.14      2.05 o 
  -4   2   5     2876.64     2700.79     18.73 o 
  -2   2   5       34.36       50.76      2.87 o 
   0   2   5    12987.17    12988.11     82.46 o 
   2   2   5       51.12       25.23      1.93 o 
   4   2   5        7.13       25.46      3.81 o 
   6   2   5      223.88      307.92      6.34 o 
   8   2   5     8850.99     9893.93     54.54 o 
  10   2   5       11.02       64.13      6.55 o 
  12   2   5       35.94       32.06      3.10 o 
  14   2   5     3175.15     3314.97     22.29 o 
  16   2   5      154.29      167.56      5.83 o 
  18   2   5     4190.25     4086.15     33.52 o 
  20   2   5     1548.25     1535.61     19.23 o 
  22   2   5      690.57      621.98     15.59 o 
  24   2   5      421.66      381.86      8.98 o 
  26   2   5       51.21       55.90      6.01 o 
  28   2   5       22.05       32.19      6.13 o 
  30   2   5      661.99      621.28     11.74 o 
  32   2   5      117.56       90.38      7.15 o 
  34   2   5       42.19       41.84     10.04 o 
  36   2   5       12.37        4.90      6.56 o 
 -41   3   5      145.36      212.45     31.78 o 
 -39   3   5        1.86        0.35      8.68 o 
 -37   3   5      150.80      162.51     13.38 o 
 -35   3   5       32.97       33.81     10.12 o 
 -33   3   5       14.83        4.86      8.30 o 
 -31   3   5       12.05        4.23      7.01 o 
 -29   3   5        0.25        6.48      9.90 o 
 -27   3   5      243.10      235.87     10.03 o 
 -25   3   5       42.41       58.21      7.64 o 
 -23   3   5      185.88      169.45     10.43 o 
 -21   3   5      331.21      301.88     12.16 o 
 -19   3   5      257.07      280.55     10.10 o 
 -17   3   5     1265.72     1389.77     19.82 o 
 -15   3   5      192.32      192.89      7.23 o 
 -13   3   5      951.76     1005.13     15.53 o 
 -11   3   5     7893.79     8995.22     67.60 o 
  -9   3   5     4079.58     4296.37     30.94 o 
  -7   3   5      429.83      463.71      6.54 o 
  -5   3   5      645.38      719.96      7.41 o 
  -3   3   5      871.09      941.70      6.95 o 
  -1   3   5        4.82       10.36      1.85 o 
   1   3   5       29.16       44.54      5.62 o 
   3   3   5       25.85       47.02      1.35 o 
   5   3   5       26.85       13.58      2.13 o 
   7   3   5     1342.55     1431.47     11.82 o 
   9   3   5      439.45      507.57      7.68 o 
  11   3   5      802.74      823.53      8.23 o 
  13   3   5      343.87      371.43      6.03 o 
  15   3   5     3551.30     3826.42     27.69 o 
  17   3   5     2590.11     2768.82     25.36 o 
  19   3   5       30.58       34.41      6.08 o 
  21   3   5      315.56      280.20      7.93 o 
  23   3   5      443.42      431.03     10.33 o 
  25   3   5      140.12      139.64     10.16 o 
  27   3   5      228.23      208.15     19.46 o 
  29   3   5       18.42       16.87      7.03 o 
  31   3   5       21.19       33.96      7.88 o 
  33   3   5       39.61       29.50      8.23 o 
  35   3   5      153.50      161.03     12.76 o 
 -40   4   5      112.76      109.86     11.66 o 
 -38   4   5        5.04        8.95      9.41 o 
 -36   4   5      107.69      112.46     10.68 o 
 -34   4   5       77.42       63.81     12.02 o 
 -32   4   5       19.46       14.55      8.72 o 
 -30   4   5      346.51      313.32     12.38 o 
 -28   4   5      213.39      199.04     10.25 o 
 -26   4   5       56.13       56.66      7.14 o 
 -24   4   5      427.84      480.14     14.25 o 
 -22   4   5     2851.89     2682.64     27.86 o 
 -20   4   5       59.94       48.77      6.43 o 
 -18   4   5       72.16       80.63      6.36 o 
 -16   4   5       80.16      106.04      6.98 o 
 -14   4   5     1376.14     1556.61     15.63 o 
 -12   4   5      975.12      940.73     10.29 o 
 -10   4   5      257.39      215.66      5.10 o 
  -8   4   5       11.00        8.70      3.48 o 
  -6   4   5      173.80      163.11      4.13 o 
  -4   4   5     3046.87     3284.61     23.09 o 
  -2   4   5       99.39       54.23      5.79 o 
   0   4   5        0.13       -0.16      2.27 o 
   2   4   5     1056.22      880.59     12.67 o 
   4   4   5      152.99      213.63      7.03 o 
   6   4   5     2867.29     2894.80     28.08 o 
   8   4   5     3045.74     3097.30     19.53 o 
  10   4   5        1.50        1.04      2.40 o 
  12   4   5     2437.52     2373.30     18.63 o 
  14   4   5      899.01     1121.28     54.67 o 
  16   4   5       65.06       54.89      6.71 o 
  18   4   5      118.42      124.92      6.56 o 
  20   4   5      485.67      457.46      9.95 o 
  22   4   5       13.46        1.29      4.23 o 
  24   4   5        6.03       12.27      5.03 o 
  26   4   5       31.12       29.06      6.12 o 
  28   4   5       95.88       54.15      7.48 o 
  30   4   5        6.13        4.56      6.74 o 
  32   4   5      254.04      221.24      9.42 o 
  34   4   5        0.09       -4.57      5.80 o 
 -39   5   5        9.88       16.46     10.23 o 
 -37   5   5      155.30      170.01     14.48 o 
 -35   5   5      257.07      352.22     21.01 o 
 -33   5   5      148.86      158.79     20.11 o 
 -31   5   5       13.84       25.15      7.80 o 
 -29   5   5        0.04       -0.89      5.92 o 
 -27   5   5        1.51       11.48      6.23 o 
 -25   5   5       89.82      116.41     14.74 o 
 -23   5   5     5170.93     4948.31     46.56 o 
 -21   5   5      277.32      268.37      9.46 o 
 -19   5   5      487.78      527.47     11.09 o 
 -17   5   5      364.79      275.16     10.55 o 
 -15   5   5      372.78      438.33     12.28 o 
 -13   5   5      925.30      925.80     10.72 o 
 -11   5   5      827.69      964.43     12.00 o 
  -9   5   5      109.73      106.65      5.48 o 
  -7   5   5      102.97       54.82      3.76 o 
  -5   5   5      281.68      332.46      5.17 o 
  -3   5   5      163.35      124.87      6.44 o 
  -1   5   5       56.63       62.54      4.01 o 
   1   5   5     2432.35     2590.85     36.36 o 
   3   5   5      248.72      288.78      7.84 o 
   5   5   5        1.17       -5.21      5.21 o 
   7   5   5      338.80      328.72      8.62 o 
   9   5   5       43.25       64.63      3.16 o 
  11   5   5      926.69      913.49      8.37 o 
  13   5   5      539.60      608.54     15.72 o 
  15   5   5      200.22      160.43      7.65 o 
  17   5   5      120.81      125.78      3.72 o 
  19   5   5      564.53      625.72      9.64 o 
  21   5   5      230.42      259.69      8.96 o 
  23   5   5        6.18       13.19      4.62 o 
  25   5   5      438.72      433.58      8.42 o 
  27   5   5       45.78       53.18      6.64 o 
  29   5   5      353.01      362.15     10.91 o 
  31   5   5       28.32       27.73      9.22 o 
  33   5   5        8.11       -8.77      8.77 o 
 -36   6   5       41.13       25.63     11.83 o 
 -34   6   5      319.91      386.36     15.86 o 
 -32   6   5       73.53       63.94     16.00 o 
 -30   6   5      313.89      347.65     12.61 o 
 -28   6   5      134.70      153.17     10.49 o 
 -26   6   5       35.91       21.92      6.45 o 
 -24   6   5       47.93       33.06      5.69 o 
 -22   6   5       14.64        2.89      4.11 o 
 -20   6   5     1439.92     1411.54     54.40 o 
 -18   6   5      407.80      339.70      9.89 o 
 -16   6   5     1552.06     1417.02     18.30 o 
 -14   6   5      715.49      754.12     10.60 o 
 -12   6   5       59.32       76.09      5.61 o 
 -10   6   5        0.03       -0.74      3.68 o 
  -8   6   5      157.99      198.86      4.19 o 
  -6   6   5       45.79       34.48      3.59 o 
  -4   6   5      863.77      817.27      6.74 o 
  -2   6   5      167.15      189.44      5.77 o 
   0   6   5      538.88      527.43      7.79 o 
   2   6   5       72.83       74.67      7.66 o 
   4   6   5      178.54      177.15     16.78 o 
   6   6   5        1.01       -1.53      4.92 o 
   8   6   5      174.38      161.61     11.48 o 
  10   6   5      508.63      480.77     13.78 o 
  12   6   5      771.12      789.12      9.36 o 
  14   6   5      164.45      131.15      5.40 o 
  16   6   5      133.64      127.52      9.19 o 
  18   6   5      871.77      840.54     11.30 o 
  20   6   5      424.51      433.67      5.58 o 
  22   6   5      199.31      179.43      5.95 o 
  24   6   5       22.71       16.86      3.58 o 
  26   6   5       30.57       23.64      6.48 o 
  28   6   5       47.60       30.37      8.49 o 
  30   6   5       11.25        9.08      6.04 o 
  32   6   5       47.48       35.22      6.92 o 
 -35   7   5      287.01      346.11     12.64 o 
 -33   7   5        8.49        5.81      7.29 o 
 -31   7   5        6.08       -0.11      5.37 o 
 -29   7   5      120.75      101.32      7.10 o 
 -27   7   5        0.01       -1.79      7.24 o 
 -25   7   5      104.08       80.51      7.50 o 
 -23   7   5        3.46        7.84      6.17 o 
 -21   7   5      688.55      663.81     19.75 o 
 -19   7   5      110.19      110.64      8.13 o 
 -17   7   5      236.22      228.01     10.10 o 
 -15   7   5      138.01      155.59      6.87 o 
 -13   7   5      415.54      440.85     12.99 o 
 -11   7   5      596.74      561.64      8.35 o 
  -9   7   5      180.20      197.86      6.76 o 
  -7   7   5      319.92      326.66     10.88 o 
  -5   7   5      304.62      336.09     20.22 o 
  -3   7   5       70.55       56.86      2.39 o 
  -1   7   5      129.95      116.39      9.51 o 
   1   7   5      364.14      336.67      7.24 o 
   3   7   5        9.09       -6.59      6.59 o 
   5   7   5       64.09       57.55      8.45 o 
   7   7   5      565.66      482.93     10.38 o 
   9   7   5       19.59       23.60     11.23 o 
  11   7   5      299.05      277.16     11.58 o 
  13   7   5      289.65      260.32     12.21 o 
  15   7   5       71.32       48.96      3.89 o 
  17   7   5      625.31      619.14     17.71 o 
  19   7   5        3.34        7.62      3.66 o 
  21   7   5      127.28      107.15      4.79 o 
  23   7   5       77.46       85.65      6.91 o 
  25   7   5        0.23       -5.03      5.03 o 
  27   7   5      104.86      116.78     10.44 o 
  29   7   5        6.03       15.83     10.27 o 
 -32   8   5       25.48        9.83      8.34 o 
 -30   8   5        9.31        4.71     10.51 o 
 -28   8   5      195.69      264.26     11.92 o 
 -26   8   5      240.08      235.44      9.24 o 
 -24   8   5      451.83      455.72     11.37 o 
 -22   8   5        9.30        2.84      4.69 o 
 -20   8   5       10.00       15.01      6.24 o 
 -18   8   5        0.64        1.64      4.40 o 
 -16   8   5       32.99       30.98      6.41 o 
 -14   8   5      116.17      129.18      9.62 o 
 -12   8   5      199.58      191.19      5.29 o 
 -10   8   5      216.67      250.73      6.95 o 
  -8   8   5      224.13      225.59      5.40 o 
  -6   8   5     1025.16      948.71     12.73 o 
  -4   8   5      169.87      130.90      2.59 o 
  -2   8   5       33.44       15.43      6.28 o 
   0   8   5      749.18      766.71     14.97 o 
   2   8   5        3.27        5.67      3.07 o 
   4   8   5     1806.62     1701.25     27.13 o 
   6   8   5      228.79      204.33     10.04 o 
   8   8   5      465.38      503.60     18.56 o 
  10   8   5       76.26       91.19     11.82 o 
  12   8   5        0.31        2.49      7.30 o 
  14   8   5       25.58       26.32     11.56 o 
  16   8   5       19.09       27.64     11.34 o 
  18   8   5       45.92       40.74     10.94 o 
  20   8   5        5.29       17.88     11.48 o 
  22   8   5        1.62        4.34      9.65 o 
  24   8   5       42.50       33.83     13.10 o 
  26   8   5        1.07       -1.40      9.41 o 
 -27   9   5       38.57       40.54      7.47 o 
 -25   9   5        4.41       14.27      6.83 o 
 -23   9   5       84.21      101.73     11.75 o 
 -21   9   5       91.73      112.43     13.67 o 
 -19   9   5      118.44      108.14      6.54 o 
 -17   9   5       10.71       18.93      4.12 o 
 -15   9   5       12.53       18.26      4.32 o 
 -13   9   5      473.77      466.35      7.48 o 
 -11   9   5      316.41      301.89      7.10 o 
  -9   9   5      593.52      594.06      9.06 o 
  -7   9   5       32.47       45.91      6.07 o 
  -5   9   5      974.66      975.24     10.79 o 
  -3   9   5      277.10      314.97      7.77 o 
  -1   9   5      105.61       94.05     13.43 o 
   1   9   5       45.39       58.35      4.74 o 
   3   9   5        0.98       15.54      7.26 o 
   5   9   5        1.44        4.53      9.61 o 
   7   9   5        7.26        3.65      9.87 o 
   9   9   5       28.67       26.65     11.91 o 
  11   9   5       80.22       75.46     11.39 o 
  13   9   5      225.81      227.58     17.68 o 
  15   9   5       41.80       51.90     12.42 o 
  17   9   5        3.09       12.17      8.31 o 
  19   9   5      100.78       97.54     14.75 o 
  21   9   5        5.19        0.64     11.09 o 
  23   9   5       38.37       11.08     15.30 o 
 -22  10   5       80.76       92.56      6.67 o 
 -20  10   5       13.22       21.41      6.49 o 
 -18  10   5      155.96      167.44      7.13 o 
 -16  10   5       49.78       39.94      5.50 o 
 -14  10   5        0.86       -1.88      3.33 o 
 -12  10   5       16.95       20.69      3.89 o 
 -10  10   5        1.90        1.70      4.14 o 
  -8  10   5      127.55      122.36      7.80 o 
  -6  10   5      232.39      221.26      8.25 o 
  -4  10   5       34.41       31.08      6.82 o 
  -2  10   5       86.52      110.91      7.76 o 
   0  10   5       26.86       20.03      4.78 o 
   2  10   5      119.63      112.76     10.46 o 
   4  10   5       50.84       60.59     12.42 o 
   6  10   5      139.50      177.19     12.92 o 
   8  10   5        8.01       13.76     16.05 o 
  10  10   5        3.93        6.24      9.54 o 
  12  10   5        8.20       12.42     17.12 o 
  14  10   5       12.81        6.82      8.01 o 
  16  10   5       12.88        4.86      9.44 o 
  18  10   5       53.59       64.98     17.87 o 
 -17  11   5       15.51       12.83     10.09 o 
 -15  11   5        1.29        2.29     11.66 o 
 -13  11   5        0.01        5.08      7.58 o 
 -11  11   5       52.91       59.21      9.63 o 
  -9  11   5        1.59        7.84      6.23 o 
  -7  11   5       54.25       64.25      6.88 o 
  -5  11   5        6.75        2.70      4.54 o 
  -3  11   5       72.19       66.01      6.87 o 
  -1  11   5       13.58       10.16      7.35 o 
   1  11   5      109.27      118.77     10.25 o 
   3  11   5       46.75       46.03     17.41 o 
   5  11   5        0.59      -12.38     18.69 o 
   7  11   5        5.47        9.90     12.31 o 
   9  11   5      180.08      198.10     16.94 o 
  11  11   5       17.07        7.66     12.54 o 
 -42   0   6      603.13      619.07     28.98 o 
 -40   0   6       41.10       42.67     17.38 o 
 -38   0   6      802.21      839.89     49.41 o 
 -36   0   6        0.23       13.20     19.56 o 
 -34   0   6     1629.42     1850.57     58.60 o 
 -32   0   6      296.90      337.05     21.34 o 
 -30   0   6     1137.83      964.42     80.05 o 
 -28   0   6     1519.36     1493.03     49.41 o 
 -26   0   6      652.89      587.39     20.81 o 
 -24   0   6     1192.87     1265.00     25.53 o 
 -22   0   6      800.96      815.32     16.76 o 
 -20   0   6     1594.89     1472.47     24.13 o 
 -18   0   6       99.14       96.78     17.58 o 
 -16   0   6      140.77      155.80      8.05 o 
 -14   0   6    10925.73    11086.62    118.18 o 
 -12   0   6     6164.00     6033.78     63.82 o 
 -10   0   6      440.25      458.85      9.51 o 
  -8   0   6      787.65      696.26      9.54 o 
  -6   0   6        1.19       12.59      7.64 o 
  -4   0   6      434.55      354.09     13.35 o 
  -2   0   6    29038.14    30004.32    343.67 o 
   0   0   6    12973.81    13880.07    141.59 o 
   2   0   6    19214.09    20344.36    180.01 o 
   4   0   6     8076.39     9654.60     68.10 o 
   6   0   6     3834.98     4249.88     31.74 o 
   8   0   6     2136.65     2495.63     22.11 o 
  10   0   6        7.19       -2.45      3.90 o 
  12   0   6     1044.96     1070.97     13.62 o 
  14   0   6     1340.89     1415.35     16.09 o 
  16   0   6       64.01       54.83      7.11 o 
  18   0   6      886.45      935.02     24.96 o 
  20   0   6     1977.69     2034.53     26.45 o 
  22   0   6     1623.65     1492.98     22.75 o 
  24   0   6        5.85       -0.69      5.06 o 
  26   0   6      721.66      713.68     29.33 o 
  28   0   6      488.24      462.36     12.84 o 
  30   0   6      361.99      388.11     29.91 o 
  32   0   6       24.25       19.84      9.64 o 
  34   0   6        4.65        6.54      7.26 o 
  36   0   6       37.38       45.59      8.49 o 
 -41   1   6      196.12      256.58     17.09 o 
 -39   1   6       84.18       94.26     12.01 o 
 -37   1   6       35.63       18.63      9.20 o 
 -35   1   6       67.81       47.03      9.19 o 
 -33   1   6       34.66       27.62      8.21 o 
 -31   1   6      617.75      750.73     19.33 o 
 -29   1   6      608.58      597.27     18.09 o 
 -27   1   6      930.61      939.11     24.83 o 
 -25   1   6        0.16        4.75      6.02 o 
 -23   1   6      109.39      125.89      9.66 o 
 -21   1   6       31.24       43.79      5.92 o 
 -19   1   6       12.50        2.39      4.81 o 
 -17   1   6      735.23      789.75     10.32 o 
 -15   1   6        1.52       -1.01      3.29 o 
 -13   1   6      262.23      224.73      5.42 o 
 -11   1   6       15.17        2.32      3.02 o 
  -9   1   6      178.82      163.49      5.96 o 
  -7   1   6     3153.54     3467.84     40.61 o 
  -5   1   6        9.82       32.81      3.66 o 
  -3   1   6     2246.08     2245.50     24.77 o 
  -1   1   6      643.53      731.76      6.63 o 
   1   1   6    10096.98    10768.39     78.53 o 
   3   1   6     3542.47     3892.53     23.93 o 
   5   1   6     8905.33     9575.86     49.09 o 
   7   1   6      237.58      322.20      4.26 o 
   9   1   6      287.42      342.37      4.80 o 
  11   1   6      563.58      591.66      6.54 o 
  13   1   6     3251.29     3375.23     22.01 o 
  15   1   6        2.04       -1.11      3.90 o 
  17   1   6       52.90       66.08      6.54 o 
  19   1   6      246.60      243.14      7.16 o 
  21   1   6      516.27      503.67     11.68 o 
  23   1   6     1006.30     1017.20     12.99 o 
  25   1   6      422.48      406.00      9.75 o 
  27   1   6      437.40      409.31      9.04 o 
  29   1   6       53.94       45.63      6.28 o 
  31   1   6       58.28       46.44      7.25 o 
  33   1   6        1.84        3.41      5.26 o 
  35   1   6        0.14       14.34      6.47 o 
 -42   2   6      173.50      211.25     14.08 o 
 -40   2   6      386.96      403.45     17.85 o 
 -38   2   6      147.95      148.46     13.59 o 
 -36   2   6       29.74       31.72     10.28 o 
 -34   2   6       25.67       32.38      8.32 o 
 -32   2   6        5.71       22.11      8.96 o 
 -30   2   6      274.08      281.20     14.82 o 
 -28   2   6     1212.29     1293.97     19.46 o 
 -26   2   6      736.30      612.53     16.26 o 
 -24   2   6      125.06      127.78      7.46 o 
 -22   2   6      110.47      119.75      7.20 o 
 -20   2   6      688.85      785.70     12.56 o 
 -18   2   6      523.54      554.38     11.13 o 
 -16   2   6      368.12      294.11      7.43 o 
 -14   2   6     3761.85     4024.55     34.00 o 
 -12   2   6      497.14      735.78      8.64 o 
 -10   2   6     2651.65     2841.89     21.45 o 
  -8   2   6       78.09       78.82      5.34 o 
  -6   2   6     6671.14     6979.54     49.84 o 
  -4   2   6     1916.86     2172.55     18.58 o 
  -2   2   6      175.43      172.86     10.24 o 
   0   2   6       19.12       48.32      2.61 o 
   2   2   6      536.25      440.65      4.43 o 
   4   2   6      174.16      157.16      3.71 o 
   6   2   6       99.57      139.69      3.21 o 
   8   2   6     4518.19     4601.37     28.31 o 
  10   2   6       62.24      100.51      5.43 o 
  12   2   6       25.53       31.81      3.00 o 
  14   2   6      326.16      312.82      5.30 o 
  16   2   6     1228.60     1185.99     10.12 o 
  18   2   6      315.56      316.29      8.46 o 
  20   2   6     1226.36     1101.58     24.33 o 
  22   2   6       56.64       47.00      4.71 o 
  24   2   6      115.00      128.19      5.87 o 
  26   2   6      201.23      196.83      7.17 o 
  28   2   6       97.86       86.21      6.31 o 
  30   2   6       13.17       16.24      5.52 o 
  32   2   6       97.24       86.47      6.67 o 
  34   2   6      390.60      387.61     13.81 o 
  36   2   6      377.77      384.07     11.15 o 
 -41   3   6        7.93        5.75      8.89 o 
 -39   3   6      140.94      191.98     23.35 o 
 -37   3   6       42.15       45.96      9.23 o 
 -35   3   6      149.83      178.59     11.43 o 
 -33   3   6      240.36      210.89     17.42 o 
 -31   3   6      532.04      516.33     19.14 o 
 -29   3   6        0.87       -5.23      6.66 o 
 -27   3   6      930.17      843.30     18.22 o 
 -25   3   6      149.41      156.76     11.13 o 
 -23   3   6     1562.28     1585.15     19.39 o 
 -21   3   6      518.90      492.33     11.23 o 
 -19   3   6      256.40      319.47     13.49 o 
 -17   3   6     1983.25     1905.63     18.19 o 
 -15   3   6       64.07      107.33      5.29 o 
 -13   3   6      206.93      175.39      5.39 o 
 -11   3   6       92.76       96.54      8.70 o 
  -9   3   6     3947.17     4091.70     31.38 o 
  -7   3   6      280.16      196.32      5.45 o 
  -5   3   6      773.37      887.54      8.37 o 
  -3   3   6     4715.69     5328.37     43.70 o 
  -1   3   6      105.65      138.31      2.55 o 
   1   3   6        8.71       24.60      1.45 o 
   3   3   6     3832.00     4136.81     23.94 o 
   5   3   6      384.01      408.36      8.65 o 
   7   3   6        8.64       12.66      2.45 o 
   9   3   6     3227.80     3179.43     21.25 o 
  11   3   6     2575.65     2793.38     19.88 o 
  13   3   6      218.57      217.03      4.27 o 
  15   3   6        2.90        0.82      2.44 o 
  17   3   6     1801.89     1709.67     16.63 o 
  19   3   6       31.44       28.55      3.72 o 
  21   3   6      108.88      139.75      5.54 o 
  23   3   6       62.61       51.65      6.10 o 
  25   3   6        8.75        2.14      4.32 o 
  27   3   6        2.24        3.06      4.77 o 
  29   3   6       29.52       22.64      6.05 o 
  31   3   6      527.54      485.63     10.20 o 
  33   3   6        0.09        2.58      5.23 o 
  35   3   6       94.48       74.13      7.28 o 
 -40   4   6        1.01        4.91      9.43 o 
 -38   4   6      234.93      299.02     14.33 o 
 -36   4   6        0.02        0.72     11.97 o 
 -34   4   6        1.50       -5.52      6.90 o 
 -32   4   6        4.31        0.44      6.82 o 
 -30   4   6       24.41        0.79      5.69 o 
 -28   4   6      875.03      889.18     27.94 o 
 -26   4   6        4.63        5.97      6.43 o 
 -24   4   6      446.09      405.57     21.21 o 
 -22   4   6      597.10      614.19     12.79 o 
 -20   4   6      568.99      543.82      9.50 o 
 -18   4   6     1329.74     1351.89     15.07 o 
 -16   4   6      240.56      221.19      6.22 o 
 -14   4   6      381.92      398.80      8.93 o 
 -12   4   6     2180.39     2362.24     22.56 o 
 -10   4   6      193.25      242.53      7.41 o 
  -8   4   6      290.03      276.47      4.74 o 
  -6   4   6      514.75      659.78      6.19 o 
  -4   4   6     1426.51     1217.95     12.28 o 
  -2   4   6      100.02      163.82      7.43 o 
   0   4   6      250.24      239.92     11.95 o 
   2   4   6     3229.54     3019.32     31.99 o 
   4   4   6       30.81       33.86      5.58 o 
   6   4   6        2.82       10.23      5.29 o 
   8   4   6      209.48      211.61      5.11 o 
  10   4   6     2581.19     2555.77     19.94 o 
  12   4   6      407.52      443.76      6.76 o 
  14   4   6      396.90      433.01     10.56 o 
  16   4   6      249.07      220.85      5.49 o 
  18   4   6      208.50      188.19      4.71 o 
  20   4   6      957.56      992.78     11.28 o 
  22   4   6      378.67      384.06      9.70 o 
  24   4   6       36.99       35.24      4.91 o 
  26   4   6      320.27      266.84      7.83 o 
  28   4   6       62.80       51.63      5.60 o 
  30   4   6       65.80      113.16      7.30 o 
  32   4   6       10.67       19.70      9.58 o 
  34   4   6       16.68       24.94      8.40 o 
 -39   5   6       39.51       14.19     10.68 o 
 -37   5   6       31.86       32.64     10.73 o 
 -35   5   6       50.50       59.90      8.97 o 
 -33   5   6       69.23       78.80     24.38 o 
 -31   5   6       32.00       27.78      9.73 o 
 -29   5   6      255.37      257.46     28.73 o 
 -27   5   6       72.36       67.44      9.62 o 
 -25   5   6       28.15       25.82      7.32 o 
 -23   5   6       17.00       47.87      6.80 o 
 -21   5   6      253.73      294.03      8.97 o 
 -19   5   6      358.59      350.48      9.24 o 
 -17   5   6      627.78      612.79     10.47 o 
 -15   5   6      219.35      181.74      6.56 o 
 -13   5   6      267.08      275.47      9.18 o 
 -11   5   6      301.97      344.61      7.24 o 
  -9   5   6      134.31      144.59      7.22 o 
  -7   5   6      100.72      119.18      3.82 o 
  -5   5   6     2658.73     2686.94     17.32 o 
  -3   5   6     2420.92     2669.59     22.93 o 
  -1   5   6     1085.64     1086.07     11.25 o 
   1   5   6     2915.92     3316.54     85.58 o 
   3   5   6       82.32       56.97      7.53 o 
   5   5   6      266.63      302.03      9.48 o 
   7   5   6      437.11      456.39     10.89 o 
   9   5   6      314.56      296.02      9.59 o 
  11   5   6      619.54      679.11      7.00 o 
  13   5   6       74.74       89.43      7.34 o 
  15   5   6      116.35      141.75      4.29 o 
  17   5   6      663.72      587.99     11.40 o 
  19   5   6      379.21      380.77      7.29 o 
  21   5   6       54.21       53.51      3.29 o 
  23   5   6      206.48      179.39     12.15 o 
  25   5   6       35.14       40.92      4.77 o 
  27   5   6       44.14       67.21      7.78 o 
  29   5   6       30.65       38.05      6.27 o 
  31   5   6       25.45       25.98      8.34 o 
  33   5   6       13.66       14.03      5.86 o 
 -36   6   6       93.87      115.38     24.02 o 
 -34   6   6       94.78       72.95     22.84 o 
 -32   6   6       18.09       13.33      8.40 o 
 -30   6   6        0.07       -3.95      7.13 o 
 -28   6   6      260.36      258.98     12.36 o 
 -26   6   6       37.78       26.23      6.35 o 
 -24   6   6     1172.42     1169.79     18.35 o 
 -22   6   6      166.17      181.26     10.07 o 
 -20   6   6      209.41      201.67     14.11 o 
 -18   6   6     2238.55     2046.26     27.81 o 
 -16   6   6     2890.95     2868.18     26.38 o 
 -14   6   6      252.39      286.70     14.01 o 
 -12   6   6     1388.27     1356.27     15.75 o 
 -10   6   6       56.20       61.13      7.76 o 
  -8   6   6      385.98      367.09     10.56 o 
  -6   6   6       45.98       38.78      3.32 o 
  -4   6   6        0.88        3.69      2.95 o 
  -2   6   6      156.09      167.10      8.21 o 
   0   6   6       15.38       31.19      3.66 o 
   2   6   6       49.89       35.45      7.79 o 
   4   6   6       94.83      102.92      9.09 o 
   6   6   6        1.04        6.79      5.78 o 
   8   6   6     1379.01     1263.78     27.92 o 
  10   6   6      314.65      309.59     14.26 o 
  12   6   6       79.85       84.74     18.85 o 
  14   6   6      469.59      433.11      9.25 o 
  16   6   6      130.98       95.97      4.27 o 
  18   6   6      167.42      155.66      8.87 o 
  20   6   6      254.00      269.96      7.50 o 
  22   6   6        9.82        7.51      4.03 o 
  24   6   6      200.34      228.01      6.82 o 
  26   6   6       52.76       46.02      7.05 o 
  28   6   6       12.44       12.57      5.18 o 
  30   6   6       40.67       68.75      7.97 o 
 -33   7   6       68.37      102.57     12.75 o 
 -31   7   6      290.76      327.98     11.51 o 
 -29   7   6       28.87       31.25      8.18 o 
 -27   7   6       16.91       16.00      9.05 o 
 -25   7   6       25.89       12.32      5.58 o 
 -23   7   6       89.95       70.69      7.25 o 
 -21   7   6      595.60      597.51     13.75 o 
 -19   7   6      387.43      377.52     10.11 o 
 -17   7   6      138.90      140.63      9.06 o 
 -15   7   6      536.30      483.60      9.53 o 
 -13   7   6      164.13      116.51      4.50 o 
 -11   7   6       46.31       52.37      4.45 o 
  -9   7   6     1505.93     1483.95     11.63 o 
  -7   7   6      786.96      826.69      9.34 o 
  -5   7   6      574.72      588.99     11.61 o 
  -3   7   6       19.29       22.71      3.73 o 
  -1   7   6       21.05       22.08      4.24 o 
   1   7   6       13.08       10.47      3.64 o 
   3   7   6      723.89      865.89     16.92 o 
   5   7   6       97.57       93.40      8.43 o 
   7   7   6        9.64       20.23      8.37 o 
   9   7   6       90.72       68.57      9.19 o 
  11   7   6      437.70      388.04     25.46 o 
  13   7   6       31.19       39.56      8.34 o 
  15   7   6      342.98      278.77     16.47 o 
  17   7   6        3.50        7.43      4.31 o 
  19   7   6      311.98      325.60      8.33 o 
  21   7   6       22.28       28.87      5.90 o 
  23   7   6      107.00      107.29     13.22 o 
  25   7   6       10.52        4.44     10.41 o 
  27   7   6      126.85      170.80     40.27 o 
 -30   8   6      578.20      671.47     28.80 o 
 -28   8   6      177.46      179.37      9.08 o 
 -26   8   6      227.04      208.03     12.32 o 
 -24   8   6       25.29        9.06      7.42 o 
 -22   8   6       51.05       46.69      6.21 o 
 -20   8   6       78.15       74.24      7.41 o 
 -18   8   6      107.76      121.19      8.47 o 
 -16   8   6        9.48       10.48      4.79 o 
 -14   8   6      832.64      921.32     10.68 o 
 -12   8   6       93.55       98.55      5.55 o 
 -10   8   6      221.75      241.48     15.81 o 
  -8   8   6      819.68      783.35     22.84 o 
  -6   8   6      120.09      111.73      5.77 o 
  -4   8   6      490.89      517.24     14.34 o 
  -2   8   6      237.68      275.75      9.80 o 
   0   8   6       26.18       38.25      5.03 o 
   2   8   6        4.26       10.98      7.61 o 
   4   8   6      137.23      175.17     12.02 o 
   6   8   6       25.60       34.48      8.86 o 
   8   8   6        0.47       -1.33      8.10 o 
  10   8   6      173.30      140.01     10.24 o 
  12   8   6       62.30       53.01     11.75 o 
  14   8   6      333.37      296.98     14.08 o 
  16   8   6        5.96        4.52      7.72 o 
  18   8   6      125.39      146.21     15.55 o 
  20   8   6        0.03        4.26      9.55 o 
  22   8   6      106.61      118.74     14.68 o 
  24   8   6      103.59      120.83     14.90 o 
 -27   9   6       54.10       54.28      7.75 o 
 -25   9   6      142.90      134.35      8.04 o 
 -23   9   6        7.84        7.87      6.54 o 
 -21   9   6       40.60       38.36      9.86 o 
 -19   9   6      143.26      157.86      6.44 o 
 -17   9   6       22.82       20.38      4.67 o 
 -15   9   6      274.42      293.40      8.89 o 
 -13   9   6        1.49        2.61      3.96 o 
 -11   9   6      135.68      135.36      7.88 o 
  -9   9   6      225.86      232.30      8.90 o 
  -7   9   6        4.45        8.47      2.62 o 
  -5   9   6       72.14       53.73      6.04 o 
  -3   9   6        2.22       -0.02      4.11 o 
  -1   9   6       26.81       20.07      5.69 o 
   1   9   6      206.60      227.59     12.07 o 
   3   9   6       14.97       12.48      9.62 o 
   5   9   6       36.85       34.22      9.25 o 
   7   9   6        8.63       -0.89     13.36 o 
   9   9   6      174.99      179.95     18.63 o 
  11   9   6        7.98       14.77     10.60 o 
  13   9   6      289.95      272.38     12.72 o 
  15   9   6        1.53       -1.87      7.99 o 
  17   9   6        0.00       -8.94     14.21 o 
  19   9   6       37.68       51.98     11.14 o 
  21   9   6       60.06       57.21     15.45 o 
 -22  10   6       78.33       98.55      6.16 o 
 -20  10   6      106.15      118.10     13.64 o 
 -18  10   6       72.00       80.22      5.81 o 
 -16  10   6        0.36        1.71      3.79 o 
 -14  10   6      177.50      164.45     15.48 o 
 -12  10   6       33.62       24.07      6.91 o 
 -10  10   6      383.71      392.69     12.17 o 
  -8  10   6       39.87       39.19      7.17 o 
  -6  10   6      240.74      248.11      8.85 o 
  -4  10   6      324.51      318.67     10.34 o 
  -2  10   6        0.55       -2.52      5.05 o 
   0  10   6       18.18       27.40     10.54 o 
   2  10   6       36.11       44.97     11.05 o 
   4  10   6       70.63       66.50     11.72 o 
   6  10   6      182.55      238.63     18.66 o 
   8  10   6        1.76       -7.41      9.91 o 
  10  10   6      107.82      104.81     16.49 o 
  12  10   6        4.66       -6.67     12.90 o 
  14  10   6        3.64       -1.87      8.95 o 
  16  10   6        5.21      -10.12     10.12 o 
 -15  11   6       56.80       57.82      8.98 o 
 -13  11   6       72.48       75.52     11.36 o 
 -11  11   6        1.64        5.19      8.48 o 
  -9  11   6        0.25        3.50      5.57 o 
  -7  11   6      395.59      406.29     15.64 o 
  -5  11   6      189.26      194.62     11.57 o 
  -3  11   6        5.63        9.42     11.48 o 
  -1  11   6        0.10       -2.87      6.41 o 
   1  11   6        0.29        0.99      7.30 o 
   3  11   6       96.05       43.55     36.65 o 
   5  11   6        6.98        7.58     10.12 o 
   7  11   6        2.99      -13.38     17.81 o 
   9  11   6       16.34       26.32     11.92 o 
 -41   1   7       13.95       12.30      9.52 o 
 -39   1   7      262.19      276.55     16.27 o 
 -37   1   7        5.25       -0.05      8.24 o 
 -35   1   7      453.59      446.50     15.37 o 
 -33   1   7       93.20       91.22     10.64 o 
 -31   1   7      297.73      237.24     12.28 o 
 -29   1   7      482.29      567.80     28.93 o 
 -27   1   7     2678.45     2499.21     46.02 o 
 -25   1   7      966.73     1016.33     19.10 o 
 -23   1   7      517.39      474.04     11.00 o 
 -21   1   7        7.33       20.08      5.17 o 
 -19   1   7     3357.85     3353.34     31.95 o 
 -17   1   7     1706.26     1761.32     16.40 o 
 -15   1   7       28.09       15.81      4.58 o 
 -13   1   7     1684.85     1591.93     15.46 o 
 -11   1   7     1406.25     1101.28     11.43 o 
  -9   1   7      167.83      135.70      4.95 o 
  -7   1   7     3802.10     4320.05     36.54 o 
  -5   1   7       12.62       43.36      5.31 o 
  -3   1   7      171.17      164.80      4.91 o 
  -1   1   7     3245.43     3715.47     24.50 o 
   1   1   7     2706.61     2596.53     17.10 o 
   3   1   7     5975.63     6255.28     37.54 o 
   5   1   7        0.54        4.61      1.97 o 
   7   1   7        1.40        9.02      1.87 o 
   9   1   7     1161.98     1163.86     10.09 o 
  11   1   7        9.66        2.62      2.59 o 
  13   1   7      266.14      259.75      6.46 o 
  15   1   7        0.65       -3.14      3.14 o 
  17   1   7     2323.55     2314.70     19.11 o 
  19   1   7     1130.02     1110.46     11.14 o 
  21   1   7      746.06      742.33     10.87 o 
  23   1   7       32.64       28.38      6.15 o 
  25   1   7       33.68       28.64      4.87 o 
  27   1   7        0.47       -4.56      4.56 o 
  29   1   7       49.44       49.85      5.32 o 
  31   1   7       47.27       39.18      5.67 o 
  33   1   7       54.59       51.33      6.13 o 
  35   1   7        6.02        5.67      5.97 o 
 -42   2   7        0.54      -11.31     20.76 o 
 -40   2   7        1.40        3.64     10.49 o 
 -38   2   7       18.84       14.07     11.95 o 
 -36   2   7      102.90      121.59     11.42 o 
 -34   2   7       62.08       43.75     11.52 o 
 -32   2   7     1095.22     1166.86     26.64 o 
 -30   2   7      157.30      274.44     11.70 o 
 -28   2   7       94.68       78.60      8.67 o 
 -26   2   7     1902.28     1830.36     21.84 o 
 -24   2   7      525.64      590.36     16.27 o 
 -22   2   7        7.11       11.05      5.56 o 
 -20   2   7      164.48      171.55     12.10 o 
 -18   2   7      207.82      210.15      7.89 o 
 -16   2   7       73.86       80.24      5.95 o 
 -14   2   7      419.25      379.64      7.17 o 
 -12   2   7     3805.30     3755.22     29.15 o 
 -10   2   7     7096.81     7443.68     64.89 o 
  -8   2   7     1311.10     1350.34     13.32 o 
  -6   2   7       14.37       16.88      3.08 o 
  -4   2   7       39.11       25.94      3.58 o 
  -2   2   7     6410.12     6652.33     46.95 o 
   0   2   7     1360.12     1559.19     15.45 o 
   2   2   7      240.83      273.15      9.16 o 
   4   2   7     3647.16     3770.86     28.04 o 
   6   2   7     1585.65     1814.77     18.65 o 
   8   2   7     2702.27     2692.93     40.02 o 
  10   2   7      107.35       94.73      4.23 o 
  12   2   7      954.03      955.64      9.17 o 
  14   2   7      146.67      144.43      5.07 o 
  16   2   7      339.63      332.13      8.38 o 
  18   2   7      813.19      763.67      9.24 o 
  20   2   7       70.67       57.12      5.83 o 
  22   2   7      112.55      117.74      6.62 o 
  24   2   7      664.05      632.63      9.53 o 
  26   2   7      623.09      603.12     13.71 o 
  28   2   7       23.68       23.17      4.79 o 
  30   2   7        4.27        5.99      4.81 o 
  32   2   7        9.15        1.30      4.79 o 
  34   2   7       25.01       26.82      5.38 o 
 -41   3   7      117.42      169.13     25.24 o 
 -39   3   7       56.33       55.13     12.72 o 
 -37   3   7      257.35      299.66     23.24 o 
 -35   3   7      297.73      291.46     20.11 o 
 -33   3   7      174.50      222.81     16.49 o 
 -31   3   7      232.21      271.69     15.68 o 
 -29   3   7        0.12       10.38      8.97 o 
 -27   3   7     2360.43     2393.03     31.47 o 
 -25   3   7        7.13        6.59      7.24 o 
 -23   3   7     2301.52     2374.79     26.81 o 
 -21   3   7     1228.89     1090.77     15.86 o 
 -19   3   7      502.62      527.27     11.65 o 
 -17   3   7      423.51      453.94     11.13 o 
 -15   3   7      401.09      414.87      9.43 o 
 -13   3   7      681.89      694.85     11.21 o 
 -11   3   7       28.37       14.39      4.65 o 
  -9   3   7     1069.73     1079.01     12.21 o 
  -7   3   7      233.60      231.40      6.20 o 
  -5   3   7      111.05       88.06      3.30 o 
  -3   3   7     1005.33     1026.15     12.54 o 
  -1   3   7      528.06      524.68      6.02 o 
   1   3   7        0.18        2.24      1.37 o 
   3   3   7      623.73      669.81      6.75 o 
   5   3   7      440.01      426.32      7.49 o 
   7   3   7        7.66        1.60      2.41 o 
   9   3   7      169.65      168.00      5.16 o 
  11   3   7      690.91      714.97      9.57 o 
  13   3   7      601.12      606.23     13.84 o 
  15   3   7     2069.33     2045.59     25.24 o 
  17   3   7     1785.11     1650.95     13.61 o 
  19   3   7      399.10      366.40      7.00 o 
  21   3   7       32.28       36.07      4.97 o 
  23   3   7       94.37      106.05      5.22 o 
  25   3   7     1342.05     1235.82     13.84 o 
  27   3   7       23.88       27.23      5.54 o 
  29   3   7      302.82      285.05      7.05 o 
  31   3   7        0.26       -1.68      4.01 o 
  33   3   7       76.27       76.05      5.68 o 
 -40   4   7       11.99       16.03      9.98 o 
 -38   4   7      139.23      144.86     12.12 o 
 -36   4   7        1.81       -3.85      7.50 o 
 -34   4   7      239.45      280.96     13.64 o 
 -32   4   7       35.49       43.16      8.64 o 
 -30   4   7      206.10      168.98      9.38 o 
 -28   4   7      153.81      186.18     10.69 o 
 -26   4   7      445.04      285.32     21.91 o 
 -24   4   7        5.96       15.42      6.03 o 
 -22   4   7     1202.31     1138.59     15.30 o 
 -20   4   7       17.08       31.95      8.94 o 
 -18   4   7      570.12      532.57     11.48 o 
 -16   4   7       20.84       26.47      4.46 o 
 -14   4   7      143.31      144.23      9.26 o 
 -12   4   7      626.68      641.38     10.09 o 
 -10   4   7      536.08      492.61      7.85 o 
  -8   4   7     2629.82     2715.17     39.51 o 
  -6   4   7     1290.56     1139.66     17.19 o 
  -4   4   7     1952.07     1918.82     18.39 o 
  -2   4   7      257.85      274.78      7.67 o 
   0   4   7      837.15      832.55     13.85 o 
   2   4   7        3.06        4.28      5.53 o 
   4   4   7      226.29      244.70      7.80 o 
   6   4   7      177.89      195.59      4.41 o 
   8   4   7       48.72       65.00      3.83 o 
  10   4   7      348.23      298.69      6.46 o 
  12   4   7     1106.35     1127.82     11.71 o 
  14   4   7      986.40      984.56     10.95 o 
  16   4   7      133.04      109.41      6.61 o 
  18   4   7       66.53       63.95      4.50 o 
  20   4   7       80.26       82.13      3.93 o 
  22   4   7      758.89      687.85     20.04 o 
  24   4   7      505.43      521.43      9.23 o 
  26   4   7       17.74       22.56      4.73 o 
  28   4   7       17.29       30.33      6.96 o 
  30   4   7       42.48       31.30      6.06 o 
  32   4   7      178.29      172.25      8.59 o 
 -37   5   7        1.10        6.51      8.37 o 
 -35   5   7       38.70       54.57     13.30 o 
 -33   5   7        6.66        2.92      8.11 o 
 -31   5   7       43.18       50.37     14.25 o 
 -29   5   7      120.82      160.94     18.06 o 
 -27   5   7      287.14      254.41     11.27 o 
 -25   5   7      184.86      177.24     13.65 o 
 -23   5   7      565.84      472.17     13.18 o 
 -21   5   7     1838.11     1551.70     20.82 o 
 -19   5   7       93.43       85.78      7.01 o 
 -17   5   7      274.84      277.15     20.42 o 
 -15   5   7      289.97      261.40      8.17 o 
 -13   5   7      113.81      127.27      5.22 o 
 -11   5   7        3.84       -3.85      4.03 o 
  -9   5   7     1188.57     1265.88     12.25 o 
  -7   5   7        6.59        2.26      2.44 o 
  -5   5   7       98.57      107.77      7.83 o 
  -3   5   7      363.24      372.82     11.60 o 
  -1   5   7     1304.45     1376.83     13.64 o 
   1   5   7      249.58      237.66     12.12 o 
   3   5   7      147.42      116.71      9.19 o 
   5   5   7      829.92      840.86     12.66 o 
   7   5   7      223.10      239.71     15.34 o 
   9   5   7     1058.81     1013.12     23.11 o 
  11   5   7     4749.69     4573.79     32.30 o 
  13   5   7      226.82      268.24      5.09 o 
  15   5   7      263.74      297.69      9.28 o 
  17   5   7        0.26       -0.67      3.50 o 
  19   5   7       21.69       43.26      7.04 o 
  21   5   7      128.07       97.37     10.61 o 
  23   5   7        0.01        2.55      5.23 o 
  25   5   7       68.84       65.49      6.04 o 
  27   5   7       25.76       31.62      6.06 o 
  29   5   7      160.48      146.09      9.72 o 
  31   5   7      240.54      240.63     13.47 o 
 -36   6   7        8.26       18.70     11.27 o 
 -34   6   7       83.99       89.67     19.14 o 
 -32   6   7       43.65       43.78     11.32 o 
 -30   6   7       45.32       11.66      8.65 o 
 -28   6   7       72.39       51.49      6.41 o 
 -26   6   7      214.62      202.52     20.68 o 
 -24   6   7       25.87       38.20      6.65 o 
 -22   6   7       43.72       40.43      6.48 o 
 -20   6   7      317.44      291.12      8.80 o 
 -18   6   7     1181.46     1000.32     14.44 o 
 -16   6   7     1602.89     1605.00     18.48 o 
 -14   6   7      394.16      367.93      8.01 o 
 -12   6   7      447.74      510.04      9.57 o 
 -10   6   7      585.87      566.16      8.94 o 
  -8   6   7      913.44      903.54     10.31 o 
  -6   6   7        2.26        5.08      1.56 o 
  -4   6   7      418.28      361.73     15.83 o 
  -2   6   7      547.24      537.97     18.11 o 
   0   6   7     1650.41     1721.77     43.13 o 
   2   6   7     1138.67     1185.64     20.42 o 
   4   6   7     1513.20     1436.89     24.31 o 
   6   6   7      171.81      178.61     16.13 o 
   8   6   7        0.49        6.89      7.57 o 
  10   6   7     1001.06      913.31     16.82 o 
  12   6   7        2.54        4.37      7.99 o 
  14   6   7      124.25      108.89     14.89 o 
  16   6   7      889.10      740.99      8.38 o 
  18   6   7      647.11      599.18     13.03 o 
  20   6   7        1.30       -1.63      4.53 o 
  22   6   7       17.52       16.10      4.37 o 
  24   6   7       81.71      118.06      7.11 o 
  26   6   7       18.35        6.10      6.03 o 
  28   6   7       57.19       68.07     16.42 o 
 -33   7   7       38.00       19.86      9.02 o 
 -31   7   7       22.02       16.20      8.43 o 
 -29   7   7      139.96      158.09     27.33 o 
 -27   7   7      231.16      211.65     11.73 o 
 -25   7   7        0.19       -3.90      6.81 o 
 -23   7   7       13.80        8.06      5.78 o 
 -21   7   7        1.04        0.91      3.81 o 
 -19   7   7        3.02       10.49      4.86 o 
 -17   7   7        5.38        7.51      5.78 o 
 -15   7   7       13.45       21.51      6.65 o 
 -13   7   7       28.16       23.68      4.32 o 
 -11   7   7      227.30      196.50      6.54 o 
  -9   7   7      560.30      587.22      6.59 o 
  -7   7   7      861.09      923.74     10.31 o 
  -5   7   7      132.48      107.09      8.27 o 
  -3   7   7        5.51       13.90      5.17 o 
  -1   7   7       38.13       29.79      3.84 o 
   1   7   7      106.45       83.06      9.48 o 
   3   7   7      101.67      114.78     10.14 o 
   5   7   7      103.07      161.02     26.02 o 
   7   7   7        4.07       -8.17      8.17 o 
   9   7   7      207.96      175.87     16.86 o 
  11   7   7       41.35       18.54      9.02 o 
  13   7   7      560.84      566.75     19.27 o 
  15   7   7       11.00       17.13     11.35 o 
  17   7   7      298.46      307.46     15.33 o 
  19   7   7       11.73       15.30      9.97 o 
  21   7   7       34.35       30.74     11.45 o 
  23   7   7       25.84       29.43     11.55 o 
  25   7   7        5.80        0.48     10.02 o 
  27   7   7        5.71       -8.31      9.84 o 
 -30   8   7        3.62       -0.91      7.46 o 
 -28   8   7       11.23       13.50      6.29 o 
 -26   8   7      181.89      156.14      8.09 o 
 -24   8   7      264.21      190.06     14.05 o 
 -22   8   7        5.12       -1.91      7.32 o 
 -20   8   7      306.97      310.83      9.02 o 
 -18   8   7      185.62      194.86      6.11 o 
 -16   8   7      530.91      505.49      9.60 o 
 -14   8   7       28.99       25.11      4.31 o 
 -12   8   7      185.23      187.81      4.78 o 
 -10   8   7      204.39      184.92      8.55 o 
  -8   8   7      258.77      244.59     11.34 o 
  -6   8   7      926.19      931.65     13.00 o 
  -4   8   7      129.33      114.96      9.32 o 
  -2   8   7        0.02       -1.66      5.11 o 
   0   8   7      195.17      189.19     19.24 o 
   2   8   7       95.75      121.46     10.85 o 
   4   8   7      352.12      290.38     11.87 o 
   6   8   7       75.47       73.09     10.57 o 
   8   8   7       94.46       89.04     11.96 o 
  10   8   7       51.49       44.44     16.28 o 
  12   8   7      358.75      364.22     17.41 o 
  14   8   7       88.99      111.50     12.87 o 
  16   8   7      120.82      162.94     13.84 o 
  18   8   7        7.82       32.36     12.97 o 
  20   8   7      228.11      252.07     25.90 o 
  22   8   7       27.45       14.03     10.96 o 
  24   8   7       70.82       51.97     11.93 o 
 -27   9   7        9.83       22.39      7.51 o 
 -25   9   7       23.33       21.19      7.42 o 
 -23   9   7        3.15        6.65      4.78 o 
 -21   9   7      123.42      116.02      6.18 o 
 -19   9   7        5.63       12.05      3.84 o 
 -17   9   7       46.27       40.87      6.85 o 
 -15   9   7       81.87       88.37      6.31 o 
 -13   9   7       49.79       22.82      3.33 o 
 -11   9   7      176.58      179.48      6.33 o 
  -9   9   7       25.33       15.48      6.61 o 
  -7   9   7       46.58       55.91      7.69 o 
  -5   9   7       58.81       57.73      7.32 o 
  -3   9   7       55.95       66.63      5.75 o 
  -1   9   7       61.00       67.93      6.31 o 
   1   9   7        0.12       -0.85      7.62 o 
   3   9   7       90.80      110.61     21.05 o 
   5   9   7       61.75       75.61     12.48 o 
   7   9   7       34.33       38.95     11.33 o 
   9   9   7       92.54      106.09     15.92 o 
  11   9   7        0.01       -3.24     13.67 o 
  13   9   7        1.05       -3.02      8.59 o 
  15   9   7       70.92       65.92     12.02 o 
  17   9   7       55.15       52.70     12.78 o 
  19   9   7      343.20      389.98     32.08 o 
 -20  10   7       33.18       14.68      8.12 o 
 -18  10   7        0.05        2.74      8.60 o 
 -16  10   7       64.12       82.43     17.27 o 
 -14  10   7        0.03       -7.60      7.60 o 
 -12  10   7       13.59       13.37      6.11 o 
 -10  10   7      248.50      266.98     10.89 o 
  -8  10   7       14.31       11.56      6.47 o 
  -6  10   7      199.59      183.84      9.35 o 
  -4  10   7        2.11       -1.07      7.10 o 
  -2  10   7      207.25      242.15     14.38 o 
   0  10   7       30.05       24.06      9.63 o 
   2  10   7        5.44       15.71      9.05 o 
   4  10   7        2.16      -13.41     13.41 o 
   6  10   7       17.86       16.60     17.68 o 
   8  10   7       41.13       57.93     12.86 o 
  10  10   7       78.61       83.41     16.85 o 
  12  10   7        9.27       17.84     17.26 o 
  14  10   7       66.46       42.27     14.04 o 
 -11  11   7        0.35        1.05      6.95 o 
  -9  11   7       44.17       38.35     11.05 o 
  -7  11   7        3.60        2.69      8.02 o 
  -5  11   7      196.50      231.09     12.56 o 
  -3  11   7       23.12       17.63      9.21 o 
  -1  11   7        1.79        3.40      9.70 o 
   1  11   7      123.01      118.81     20.87 o 
   3  11   7        7.59        9.48     19.94 o 
   5  11   7      101.70       94.11     17.09 o 
 -42   0   8      100.92      105.55     17.76 o 
 -40   0   8        3.68      -13.43     15.52 o 
 -38   0   8        4.65       31.21     13.23 o 
 -36   0   8      328.79      335.36     19.44 o 
 -34   0   8     4199.81     4367.04    223.23 o 
 -32   0   8     2488.65     2283.66    138.65 o 
 -30   0   8     3558.48     3693.27    141.07 o 
 -28   0   8     1438.80     1536.61     83.38 o 
 -26   0   8     3171.84     3513.72     91.83 o 
 -24   0   8     1691.50     1720.50     38.29 o 
 -22   0   8     3356.12     3057.56     41.00 o 
 -20   0   8     3112.43     2810.76     39.51 o 
 -18   0   8      304.43      235.00     16.38 o 
 -16   0   8    11243.84    11553.80    137.68 o 
 -14   0   8     6323.61     6773.97     84.98 o 
 -12   0   8      976.92      908.95     16.34 o 
 -10   0   8     8925.65     8929.38    162.97 o 
  -8   0   8        5.40       12.71      6.30 o 
  -6   0   8     1413.92     1305.83     22.91 o 
  -4   0   8    24726.73    26118.00    346.89 o 
  -2   0   8    23780.11    28319.32    292.46 o 
   0   0   8     1398.30     1236.57     21.28 o 
   2   0   8       78.58       89.11      8.28 o 
   4   0   8       76.94       62.25      8.76 o 
   6   0   8       55.72       80.16      4.95 o 
   8   0   8        0.61        0.95      4.34 o 
  10   0   8     1305.27     1325.26     18.14 o 
  12   0   8      509.93      425.85     10.06 o 
  14   0   8        5.26       20.68      7.47 o 
  16   0   8      162.32      200.70      7.36 o 
  18   0   8        0.32        4.11      6.20 o 
  20   0   8      137.67      138.52      6.85 o 
  22   0   8      830.78      778.09     15.82 o 
  24   0   8       48.51       64.35     10.71 o 
  26   0   8      128.07      130.38     14.72 o 
  28   0   8       17.52       26.27      7.64 o 
  30   0   8      201.49      201.89     10.44 o 
  32   0   8       10.54       19.05      8.41 o 
  34   0   8       37.15       52.33      9.20 o 
 -41   1   8       26.11       45.45     16.75 o 
 -39   1   8       52.61       58.97     11.75 o 
 -37   1   8      185.33      190.90     16.00 o 
 -35   1   8       20.05       39.97     10.05 o 
 -33   1   8       35.65       24.50      9.13 o 
 -31   1   8      391.74      365.36     14.53 o 
 -29   1   8      457.13      408.29     20.04 o 
 -27   1   8     1891.00     1880.02     27.57 o 
 -25   1   8     1533.27     1417.23     18.41 o 
 -23   1   8       30.17       51.00      7.39 o 
 -21   1   8      606.45      557.40     13.35 o 
 -19   1   8       16.17       11.86      5.53 o 
 -17   1   8        0.45        2.47      3.89 o 
 -15   1   8      536.91      570.07      9.26 o 
 -13   1   8     1643.54     1773.72     17.11 o 
 -11   1   8      142.53      128.57      6.24 o 
  -9   1   8       97.88      190.92      5.58 o 
  -7   1   8      641.07      803.92     10.62 o 
  -5   1   8     3175.09     3478.77     30.56 o 
  -3   1   8     1234.66     1243.23      9.72 o 
  -1   1   8       36.93       43.42      3.44 o 
   1   1   8     4346.27     4336.98     32.95 o 
   3   1   8     5213.43     5806.04     39.15 o 
   5   1   8       98.75       90.26      4.02 o 
   7   1   8        4.06       12.35      2.68 o 
   9   1   8       29.62       26.82      2.82 o 
  11   1   8        1.26        5.29      3.71 o 
  13   1   8      421.81      422.84      6.79 o 
  15   1   8      129.26      111.53      4.95 o 
  17   1   8      202.65      212.82      5.61 o 
  19   1   8      168.41      177.15      7.84 o 
  21   1   8      688.94      690.28      9.53 o 
  23   1   8      285.36      279.40      7.87 o 
  25   1   8      385.51      340.21     10.50 o 
  27   1   8       65.79       74.63      5.55 o 
  29   1   8      425.17      389.04      9.18 o 
  31   1   8       55.21       51.30      5.61 o 
  33   1   8       56.68       60.26      6.16 o 
 -40   2   8      107.12      106.53     12.67 o 
 -38   2   8        7.54        0.72      8.38 o 
 -36   2   8        5.97       17.94     10.03 o 
 -34   2   8      135.96      155.66     11.71 o 
 -32   2   8      294.78      341.43     19.10 o 
 -30   2   8     1430.24     1274.24     30.91 o 
 -28   2   8      118.53      150.28     11.23 o 
 -26   2   8     2089.45     2038.18     24.67 o 
 -24   2   8     2037.25     1796.89     30.89 o 
 -22   2   8     2186.22     2041.62     22.59 o 
 -20   2   8     1767.71     1601.30     18.07 o 
 -18   2   8      448.50      400.44      8.67 o 
 -16   2   8      141.76       90.96      6.87 o 
 -14   2   8      662.98      683.72     11.08 o 
 -12   2   8      269.47      215.16      7.37 o 
 -10   2   8      910.14     1123.11     12.14 o 
  -8   2   8     1507.17     1444.21     13.37 o 
  -6   2   8       20.32       19.96      4.77 o 
  -4   2   8     1940.74     2104.42     20.58 o 
  -2   2   8      168.69      160.97      3.73 o 
   0   2   8     1153.46     1141.77      8.90 o 
   2   2   8     1256.05     1183.11     11.60 o 
   4   2   8      996.98     1241.47     10.13 o 
   6   2   8     2402.56     2365.32     22.45 o 
   8   2   8       26.56       39.51      3.30 o 
  10   2   8      220.20      195.11      6.79 o 
  12   2   8     1705.88     1619.17     13.51 o 
  14   2   8      307.66      305.65      6.12 o 
  16   2   8     1089.34     1064.73     10.23 o 
  18   2   8       20.60       17.75      4.07 o 
  20   2   8      108.76      120.16      6.28 o 
  22   2   8       42.23       47.46      4.27 o 
  24   2   8        7.91        0.00      3.89 o 
  26   2   8        2.09       -1.82      4.81 o 
  28   2   8      214.33      206.81      8.16 o 
  30   2   8       99.70      107.47      5.80 o 
  32   2   8       56.47       68.29      6.14 o 
 -39   3   8        2.12       -0.02      9.01 o 
 -37   3   8        5.22        1.08      7.97 o 
 -35   3   8      248.02      243.54     14.05 o 
 -33   3   8      101.67      101.33     10.17 o 
 -31   3   8      375.75      285.13     12.86 o 
 -29   3   8        2.96       -2.15      6.52 o 
 -27   3   8      128.88      147.61      9.37 o 
 -25   3   8      234.61      248.13     10.94 o 
 -23   3   8      299.84      221.08     10.11 o 
 -21   3   8      332.77      332.16      9.30 o 
 -19   3   8        1.93        5.87      4.74 o 
 -17   3   8     1479.01     1418.59     16.64 o 
 -15   3   8       48.77       75.29      6.97 o 
 -13   3   8     1263.70     1255.48     15.34 o 
 -11   3   8        3.74        2.20      4.57 o 
  -9   3   8      109.55       97.99      5.13 o 
  -7   3   8     1950.08     1928.41     18.79 o 
  -5   3   8       82.40       80.87      4.65 o 
  -3   3   8     1247.31     1523.31     12.72 o 
  -1   3   8       67.80       85.14      4.01 o 
   1   3   8       58.37      116.28      3.52 o 
   3   3   8      115.47      106.63      3.01 o 
   5   3   8      700.29      664.51     14.64 o 
   7   3   8        0.61       -0.99      4.17 o 
   9   3   8      132.95      123.56      4.97 o 
  11   3   8     1114.69     1137.62     17.99 o 
  13   3   8      150.44      146.28      5.43 o 
  15   3   8      105.06      125.66      6.52 o 
  17   3   8     1553.78     1520.23     18.35 o 
  19   3   8        7.57        0.30      3.00 o 
  21   3   8        0.03       -1.08      2.64 o 
  23   3   8      194.21      187.61      6.42 o 
  25   3   8       52.86       61.74      6.27 o 
  27   3   8       98.84      104.60      7.34 o 
  29   3   8       27.00       20.18      4.89 o 
  31   3   8        0.86       -2.50      8.14 o 
 -38   4   8       93.00      102.89     11.47 o 
 -36   4   8        0.85        2.71      7.61 o 
 -34   4   8       24.54       20.48      7.76 o 
 -32   4   8       51.84       79.13     15.82 o 
 -30   4   8        0.50       11.96      6.62 o 
 -28   4   8      653.80      622.65     13.69 o 
 -26   4   8       87.56       72.89      8.39 o 
 -24   4   8      886.27      752.95     14.22 o 
 -22   4   8      400.55      338.32      9.19 o 
 -20   4   8      139.93      122.82      7.04 o 
 -18   4   8       27.08       19.03      6.35 o 
 -16   4   8      384.04      337.75     13.24 o 
 -14   4   8      225.44      231.21      6.47 o 
 -12   4   8       25.01       22.73      4.14 o 
 -10   4   8     1018.67     1078.39     12.66 o 
  -8   4   8      330.61      362.29     14.58 o 
  -6   4   8     2556.80     2514.58     30.78 o 
  -4   4   8     1195.69     1117.24     10.29 o 
  -2   4   8      865.58      871.85      9.82 o 
   0   4   8      420.00      412.76     12.49 o 
   2   4   8     5880.41     5826.64     61.04 o 
   4   4   8       16.62        5.99      3.89 o 
   6   4   8     1711.37     1677.66     11.76 o 
   8   4   8      977.73     1014.55     15.42 o 
  10   4   8        7.93       13.29      2.42 o 
  12   4   8        1.41       -0.98      3.29 o 
  14   4   8      118.95      119.50      4.55 o 
  16   4   8      505.62      522.82      8.69 o 
  18   4   8        0.32        2.57      4.19 o 
  20   4   8       16.19       11.13      2.16 o 
  22   4   8      685.35      705.62     19.11 o 
  24   4   8        1.91       -3.32      5.84 o 
  26   4   8       39.08       34.25      5.48 o 
  28   4   8       88.41      103.86      7.40 o 
  30   4   8        6.53       -5.13      5.73 o 
 -37   5   8       23.93       14.41     10.99 o 
 -35   5   8       38.76       24.12      8.96 o 
 -33   5   8        3.92        8.25      8.18 o 
 -31   5   8       85.55       91.61     17.96 o 
 -29   5   8      125.87      143.82     14.69 o 
 -27   5   8      290.66      341.51     13.26 o 
 -25   5   8       25.53       14.41      6.94 o 
 -23   5   8       60.38       45.57     14.58 o 
 -21   5   8      192.11      221.36     12.14 o 
 -19   5   8        0.27        5.92      5.13 o 
 -17   5   8      534.58      548.21     11.87 o 
 -15   5   8      162.93      172.17      7.02 o 
 -13   5   8      843.57      873.26     10.86 o 
 -11   5   8      408.05      381.36      6.90 o 
  -9   5   8     1596.68     1550.87     13.09 o 
  -7   5   8      428.69      346.83     15.78 o 
  -5   5   8      639.27      570.73     14.18 o 
  -3   5   8     1986.89        1.17     11.43 o 
  -1   5   8      282.74      350.30      5.35 o 
   1   5   8       87.41       72.00      9.30 o 
   3   5   8      607.69      642.11     15.68 o 
   5   5   8     3523.29     3534.60     41.04 o 
   7   5   8       23.31       35.91      6.88 o 
   9   5   8      252.31      220.35     20.78 o 
  11   5   8     1429.64     1330.50     20.25 o 
  13   5   8      128.99      109.76      3.83 o 
  15   5   8      431.70      383.60      9.45 o 
  17   5   8      340.56      324.79     10.25 o 
  19   5   8      681.25      692.99     17.31 o 
  21   5   8      388.86      379.98     11.24 o 
  23   5   8       21.39       17.51      4.60 o 
  25   5   8       72.42       78.19      5.95 o 
  27   5   8       31.51       20.91      7.08 o 
  29   5   8       30.65       17.20      8.02 o 
 -36   6   8      102.85       49.34     46.06 o 
 -34   6   8      262.81      286.38     12.03 o 
 -32   6   8       53.92       36.87     12.16 o 
 -30   6   8       26.12       16.45      6.01 o 
 -28   6   8       10.66       21.71      7.88 o 
 -26   6   8       14.61       10.33      6.38 o 
 -24   6   8      262.00      289.26     12.07 o 
 -22   6   8      160.42      136.25     15.01 o 
 -20   6   8     1417.62     1361.78     19.58 o 
 -18   6   8       23.35        5.78      4.89 o 
 -16   6   8      867.29      836.61     11.56 o 
 -14   6   8      878.40      892.17     11.14 o 
 -12   6   8      691.50      591.77      8.44 o 
 -10   6   8      562.29      527.51     11.62 o 
  -8   6   8       22.80       38.12      4.30 o 
  -6   6   8     1407.35     1441.29     48.28 o 
  -4   6   8     1447.32     1402.41     18.70 o 
  -2   6   8      101.19       91.23      8.58 o 
   0   6   8      330.42      325.69     15.03 o 
   2   6   8       22.01       27.13      8.90 o 
   4   6   8       67.05       79.02      8.78 o 
   6   6   8      224.03      218.39     14.00 o 
   8   6   8      394.28      383.68     16.81 o 
  10   6   8      453.36      492.02     17.68 o 
  12   6   8        4.65       11.57      8.19 o 
  14   6   8     1029.02     1111.17     25.00 o 
  16   6   8      115.97      119.57      4.77 o 
  18   6   8       64.83       69.91      5.18 o 
  20   6   8       19.63       28.34      4.45 o 
  22   6   8      163.28      195.21     32.31 o 
  24   6   8      184.61      187.88     14.82 o 
  26   6   8        3.12       -3.84      9.83 o 
  28   6   8        2.83       15.86     10.35 o 
 -33   7   8       12.27       18.92      8.71 o 
 -31   7   8       10.83       10.17      7.78 o 
 -29   7   8       94.91       59.00     15.50 o 
 -27   7   8        2.86       -5.88      5.88 o 
 -25   7   8      244.85      252.91     14.04 o 
 -23   7   8       46.17       43.37      6.12 o 
 -21   7   8       42.34       15.61      6.39 o 
 -19   7   8      385.61      314.90     10.24 o 
 -17   7   8       19.29       19.07      4.07 o 
 -15   7   8     1325.35     1258.98     16.73 o 
 -13   7   8       39.85       59.17     20.19 o 
 -11   7   8      627.40      653.73     10.78 o 
  -9   7   8      578.58      553.17     11.87 o 
  -7   7   8        3.56        5.55      4.54 o 
  -5   7   8       70.39       39.93      3.99 o 
  -3   7   8      290.86      298.47     16.44 o 
  -1   7   8     1875.41     1862.44     25.62 o 
   1   7   8      322.95      364.43     14.02 o 
   3   7   8      168.18      178.83     12.37 o 
   5   7   8      746.86      771.00     32.95 o 
   7   7   8      838.81      795.51     25.34 o 
   9   7   8       19.30        4.75      7.70 o 
  11   7   8      284.14      311.38     25.86 o 
  13   7   8       13.12       36.58     12.40 o 
  15   7   8      133.03      151.47     11.95 o 
  17   7   8       16.28       10.03     10.09 o 
  19   7   8      105.09       79.99     14.45 o 
  21   7   8        8.30       21.85      9.87 o 
  23   7   8      195.67      185.45     15.21 o 
  25   7   8       13.89       32.34     12.99 o 
 -30   8   8       38.78       57.45      8.47 o 
 -28   8   8       54.62       34.72      9.31 o 
 -26   8   8        1.87        2.16      8.39 o 
 -24   8   8      301.15      306.91      9.30 o 
 -22   8   8      109.68      117.14     10.30 o 
 -20   8   8       65.39       79.82      8.52 o 
 -18   8   8       26.84       29.77      5.05 o 
 -16   8   8      258.22      253.27      6.50 o 
 -14   8   8      204.22      193.20     11.66 o 
 -12   8   8      580.84      514.84     11.29 o 
 -10   8   8      339.65      402.82     37.36 o 
  -8   8   8      343.21      350.05     16.09 o 
  -6   8   8      887.68      827.65     18.61 o 
  -4   8   8      196.91      213.80      7.00 o 
  -2   8   8      108.16       87.84      9.69 o 
   0   8   8      101.59       87.01      9.69 o 
   2   8   8       13.06       17.18      9.08 o 
   4   8   8       22.72       35.50     12.70 o 
   6   8   8      408.77      382.87     15.43 o 
   8   8   8        6.73       16.72     12.66 o 
  10   8   8        3.95       19.46     13.39 o 
  12   8   8        3.02        1.01      8.56 o 
  14   8   8      393.73      366.04     38.66 o 
  16   8   8        1.00        0.40     10.25 o 
  18   8   8       34.11       35.35     13.34 o 
  20   8   8        9.52       15.45     11.55 o 
  22   8   8        8.25       15.26     13.41 o 
 -25   9   8       19.16       13.46      6.82 o 
 -23   9   8       14.32        3.75      5.11 o 
 -21   9   8       85.34       97.65      9.97 o 
 -19   9   8        3.44       -2.50      4.79 o 
 -17   9   8        3.41        2.97      3.49 o 
 -15   9   8      176.06      202.38     17.56 o 
 -13   9   8       74.14      119.91     13.37 o 
 -11   9   8       19.13       17.66      7.11 o 
  -9   9   8       31.63       50.71     13.63 o 
  -7   9   8       82.75       73.02      9.03 o 
  -5   9   8      239.33      231.13      6.68 o 
  -3   9   8      134.84      140.63      6.23 o 
  -1   9   8       72.81       69.50     11.12 o 
   1   9   8      376.89      369.17     13.88 o 
   3   9   8       66.81       74.19     11.03 o 
   5   9   8        1.05       -2.80      8.49 o 
   7   9   8      110.60      126.28     13.75 o 
   9   9   8        0.75       -7.14     10.49 o 
  11   9   8       34.00       47.92     21.23 o 
  13   9   8       90.23       94.91     15.04 o 
  15   9   8       41.18       25.63     11.68 o 
  17   9   8       52.25       45.20     13.08 o 
 -20  10   8       36.72       43.53     11.33 o 
 -18  10   8      107.75      132.26     11.26 o 
 -16  10   8        4.32       -0.04      7.31 o 
 -14  10   8        9.18        7.42     11.51 o 
 -12  10   8       20.59       29.45      8.10 o 
 -10  10   8       51.98       35.72      7.71 o 
  -8  10   8       54.54       41.54     10.14 o 
  -6  10   8       38.25       34.66     12.27 o 
  -4  10   8       22.32       42.50      9.59 o 
  -2  10   8       39.75       39.55     11.83 o 
   0  10   8       52.21       54.38      8.88 o 
   2  10   8        7.71        1.04      8.23 o 
   4  10   8       23.95       17.41     11.97 o 
   6  10   8        0.31       13.17     11.18 o 
   8  10   8       34.86       24.66     18.07 o 
  10  10   8       24.70       41.88     16.29 o 
  12  10   8       46.79       90.43     15.27 o 
  -7  11   8       33.36       22.91     12.58 o 
  -5  11   8        0.26        6.86     10.18 o 
  -3  11   8      204.96      254.82     33.55 o 
  -1  11   8      245.85      251.31     22.89 o 
 -41   1   9       27.68       19.21     10.96 o 
 -39   1   9      182.51      201.01     13.80 o 
 -37   1   9       20.85        5.36      8.11 o 
 -35   1   9        2.90        4.10      8.10 o 
 -33   1   9       88.20      114.22     10.69 o 
 -31   1   9        2.68       15.14      8.12 o 
 -29   1   9       49.87       29.04      9.10 o 
 -27   1   9     1508.86     1406.58     20.37 o 
 -25   1   9      602.57      511.20     13.82 o 
 -23   1   9     2092.77     1788.62     23.12 o 
 -21   1   9     3180.32     3029.99     30.04 o 
 -19   1   9      104.51      159.16      8.51 o 
 -17   1   9       22.06       16.92      7.22 o 
 -15   1   9     1280.75     1224.31     14.68 o 
 -13   1   9     1665.55     1386.42     18.63 o 
 -11   1   9      192.48      252.87      7.60 o 
  -9   1   9        9.77        1.27      4.90 o 
  -7   1   9        0.51        7.95      4.82 o 
  -5   1   9        2.38        1.45      2.75 o 
  -3   1   9      661.10      736.42      7.09 o 
  -1   1   9      182.29      202.17      8.21 o 
   1   1   9      201.91      215.24      6.10 o 
   3   1   9      865.27      996.81      9.14 o 
   5   1   9        0.45        2.39      2.35 o 
   7   1   9       25.66       50.57      3.77 o 
   9   1   9        6.81        7.72      2.69 o 
  11   1   9      519.82      546.08      7.34 o 
  13   1   9      194.51      201.26      6.11 o 
  15   1   9      629.24      546.19      7.11 o 
  17   1   9        0.95        3.66      3.78 o 
  19   1   9       44.80       41.29      4.58 o 
  21   1   9      152.13      138.38      6.77 o 
  23   1   9      110.01      119.81      6.93 o 
  25   1   9      110.65      107.52      7.44 o 
  27   1   9        0.32       -1.34      4.52 o 
  29   1   9       31.30       28.13      6.54 o 
  31   1   9       84.26       81.39      6.86 o 
 -40   2   9      387.76      395.46     19.24 o 
 -38   2   9       16.92       19.87     11.77 o 
 -36   2   9       41.65       74.33     10.92 o 
 -34   2   9       44.32       52.66     11.93 o 
 -32   2   9       67.24       51.43      9.60 o 
 -30   2   9      587.93      472.22     16.92 o 
 -28   2   9      294.20      325.10     23.57 o 
 -26   2   9      484.29      498.76     12.36 o 
 -24   2   9       45.23       72.49      7.49 o 
 -22   2   9      193.84      189.83     12.81 o 
 -20   2   9     1184.62     1154.87     14.56 o 
 -18   2   9       24.29       34.81      7.70 o 
 -16   2   9     5819.77     5623.50     45.66 o 
 -14   2   9      877.83      830.17     11.66 o 
 -12   2   9       12.91        3.74      3.40 o 
 -10   2   9      457.45      358.92      6.19 o 
  -8   2   9        0.02       -0.33      3.30 o 
  -6   2   9      988.63     1075.07     10.93 o 
  -4   2   9       17.54       11.23      2.62 o 
  -2   2   9      565.42      618.15      6.53 o 
   0   2   9      128.84      116.12      3.87 o 
   2   2   9       67.67       26.13      3.72 o 
   4   2   9     2979.91     3249.94     26.14 o 
   6   2   9       60.86       85.61      4.93 o 
   8   2   9      626.74      725.56      8.93 o 
  10   2   9       81.14       93.94      5.36 o 
  12   2   9        7.31        7.23      3.32 o 
  14   2   9        0.11        1.65      3.51 o 
  16   2   9       30.74       27.81      3.71 o 
  18   2   9       31.82       33.06      4.92 o 
  20   2   9       12.44        6.80      4.37 o 
  22   2   9      516.91      543.59      9.50 o 
  24   2   9        6.77        5.04      5.51 o 
  26   2   9       90.45       70.25      6.07 o 
  28   2   9        0.54        1.76      4.16 o 
  30   2   9        0.98       12.52      5.72 o 
 -39   3   9       10.59        5.78     10.06 o 
 -37   3   9        5.09       21.71      9.42 o 
 -35   3   9      191.79      205.33     18.19 o 
 -33   3   9       12.46        4.20      6.96 o 
 -31   3   9        0.06        3.94      6.46 o 
 -29   3   9      303.20      274.31     14.35 o 
 -27   3   9      139.97      125.38     13.97 o 
 -25   3   9       19.53       35.56      8.11 o 
 -23   3   9      883.25      865.02     15.06 o 
 -21   3   9      429.20      414.84     16.42 o 
 -19   3   9      330.37      318.97      9.77 o 
 -17   3   9       37.35       33.16      6.80 o 
 -15   3   9       77.82       68.42      5.14 o 
 -13   3   9       88.09      103.47      6.75 o 
 -11   3   9       14.94        5.56      3.21 o 
  -9   3   9      235.52      252.88      7.09 o 
  -7   3   9      561.89      537.97      8.69 o 
  -5   3   9      214.91      198.79     10.88 o 
  -3   3   9       88.38       95.43      5.27 o 
  -1   3   9     2325.83     2408.11     17.59 o 
   1   3   9      728.22      711.39     17.45 o 
   3   3   9        2.58        2.41      1.90 o 
   5   3   9      739.37      676.63     10.67 o 
   7   3   9      569.17      494.98      9.54 o 
   9   3   9      308.60      320.64      9.27 o 
  11   3   9      901.85      924.51     11.51 o 
  13   3   9      150.60      149.13      7.33 o 
  15   3   9        1.16       -0.76      2.28 o 
  17   3   9     1344.16     1208.80     23.90 o 
  19   3   9        5.10       -5.83      5.83 o 
  21   3   9        1.59       -0.71      2.38 o 
  23   3   9        0.00        2.27      4.07 o 
  25   3   9        0.54       -0.99      3.84 o 
  27   3   9      583.62      556.04     13.34 o 
  29   3   9      136.29      131.53     19.36 o 
  31   3   9       23.58       22.59      6.33 o 
 -38   4   9       11.81        7.60      9.18 o 
 -36   4   9       22.19        9.80      9.75 o 
 -34   4   9       80.59       55.07     18.84 o 
 -32   4   9        3.63        2.99      7.93 o 
 -30   4   9       13.27        6.49      7.63 o 
 -28   4   9        0.10        1.73      6.22 o 
 -26   4   9      438.21      457.33     11.92 o 
 -24   4   9       66.36       95.49      7.50 o 
 -22   4   9      479.00      463.70     14.03 o 
 -20   4   9      262.33      253.05     13.59 o 
 -18   4   9        3.61       -0.34      3.97 o 
 -16   4   9       40.02       28.25      5.89 o 
 -14   4   9       21.82       36.62      4.90 o 
 -12   4   9      167.76      162.77      9.88 o 
 -10   4   9      335.76      307.90      7.34 o 
  -8   4   9       53.66       68.36      6.42 o 
  -6   4   9        5.47       19.98      5.75 o 
  -4   4   9       11.15        7.62      3.01 o 
  -2   4   9      622.49      589.84      9.69 o 
   0   4   9      336.93      310.22      5.47 o 
   2   4   9     9010.35     9007.52     76.58 o 
   4   4   9      713.01      614.53     20.67 o 
   6   4   9      245.95      249.85     11.72 o 
   8   4   9      289.93      361.76     11.07 o 
  10   4   9     1004.50     1138.55     13.52 o 
  12   4   9       83.63      104.75      6.39 o 
  14   4   9       79.16       77.78      7.14 o 
  16   4   9        3.44        0.43      3.49 o 
  18   4   9        4.66       -1.62      5.04 o 
  20   4   9       87.73      115.04     10.11 o 
  22   4   9      193.91      136.38      7.60 o 
  24   4   9       30.33       23.83      6.30 o 
  26   4   9       17.56       16.04      6.59 o 
  28   4   9       93.07       93.07      8.02 o 
 -37   5   9        3.49       -2.21      8.00 o 
 -35   5   9        2.10       -0.45      8.84 o 
 -33   5   9      179.65      164.85     28.13 o 
 -31   5   9       31.43       32.32     13.59 o 
 -29   5   9      123.62      173.94     10.18 o 
 -27   5   9       43.38       63.24      7.91 o 
 -25   5   9       41.49       49.08     12.47 o 
 -23   5   9      194.14      149.94     10.17 o 
 -21   5   9     1216.79     1136.87     19.09 o 
 -19   5   9      322.07      299.32      9.03 o 
 -17   5   9       11.92       10.43      3.95 o 
 -15   5   9       17.65       14.37      7.43 o 
 -13   5   9      421.85      359.29      8.81 o 
 -11   5   9       98.16      144.83      8.68 o 
  -9   5   9       57.74       71.90      3.43 o 
  -7   5   9      147.89      149.24      8.76 o 
  -5   5   9     2906.31     2837.28     31.56 o 
  -3   5   9      264.83      231.71     18.31 o 
  -1   5   9      125.09       88.04      5.25 o 
   1   5   9       10.80       12.70      9.61 o 
   3   5   9       95.53      118.84     11.83 o 
   5   5   9      668.37      650.63     23.49 o 
   7   5   9      108.87      144.06     11.36 o 
   9   5   9     1003.05     1037.77     17.34 o 
  11   5   9     1617.24     1529.63     31.09 o 
  13   5   9      110.43       88.31      4.72 o 
  15   5   9       82.48       51.85      4.04 o 
  17   5   9       80.63       75.50      6.69 o 
  19   5   9       17.00       19.81      4.71 o 
  21   5   9       20.03       22.52      5.21 o 
  23   5   9      145.15      139.25      8.87 o 
  25   5   9       25.56       40.91     10.45 o 
  27   5   9        0.47       11.67     13.05 o 
 -34   6   9        1.35       19.47      7.49 o 
 -32   6   9        2.82       11.34      8.35 o 
 -30   6   9        6.87       14.69      7.53 o 
 -28   6   9      173.22      164.24      9.00 o 
 -26   6   9       29.97       35.50      8.79 o 
 -24   6   9       35.31       42.64      7.03 o 
 -22   6   9       32.33       43.37      6.66 o 
 -20   6   9      175.02      220.72      7.66 o 
 -18   6   9        7.32        2.03      4.94 o 
 -16   6   9       17.62       19.74      4.92 o 
 -14   6   9      523.45      519.51     13.79 o 
 -12   6   9      217.88      273.81      6.08 o 
 -10   6   9     1510.97     1242.80     22.39 o 
  -8   6   9       33.95       46.99      3.93 o 
  -6   6   9      554.48      499.17     41.48 o 
  -4   6   9     1048.86     1142.16     57.21 o 
  -2   6   9     1543.14     1517.05     44.44 o 
   0   6   9      465.42      427.19     19.61 o 
   2   6   9      148.73      141.31     11.32 o 
   4   6   9      137.94      149.18     11.32 o 
   6   6   9       62.81       95.07     16.80 o 
   8   6   9      612.49      557.34     23.02 o 
  10   6   9      184.60      155.58     15.74 o 
  12   6   9        3.03        1.26      8.35 o 
  14   6   9       25.60       33.40     11.52 o 
  16   6   9       31.50       64.99      9.84 o 
  18   6   9        5.29       16.96     12.19 o 
  20   6   9       33.18       12.74     14.71 o 
  22   6   9       26.53       36.39     10.20 o 
  24   6   9        3.25        0.22      8.22 o 
  26   6   9       98.61      120.87     14.90 o 
 -31   7   9       31.72       17.93      6.92 o 
 -29   7   9       15.08        8.47      7.40 o 
 -27   7   9      281.66      276.81     12.08 o 
 -25   7   9       87.59      100.33      8.47 o 
 -23   7   9        2.68        5.71      5.39 o 
 -21   7   9       40.19       49.93      6.90 o 
 -19   7   9      172.57      164.28      6.85 o 
 -17   7   9        3.06        0.78      4.48 o 
 -15   7   9      622.81      570.44      8.73 o 
 -13   7   9       80.84       57.16      3.91 o 
 -11   7   9      124.48      134.95      6.32 o 
  -9   7   9      486.00      477.97     16.36 o 
  -7   7   9      357.95      346.80      9.18 o 
  -5   7   9      157.98      134.78      7.18 o 
  -3   7   9      248.53      232.29     10.73 o 
  -1   7   9       48.62       40.23     10.77 o 
   1   7   9       27.61       19.33     10.76 o 
   3   7   9      358.90      357.61     13.28 o 
   5   7   9      210.28      244.48     25.64 o 
   7   7   9      179.11      167.39     17.67 o 
   9   7   9        5.03        4.72     11.34 o 
  11   7   9        0.08        7.96     11.52 o 
  13   7   9      404.01      474.95     30.67 o 
  15   7   9      113.21       95.74     15.20 o 
  17   7   9      139.54      128.77     13.19 o 
  19   7   9       67.11       89.74     11.69 o 
  21   7   9        1.78        6.42     10.63 o 
  23   7   9       53.96       28.10     18.01 o 
 -28   8   9       73.37       83.48      8.39 o 
 -26   8   9        5.24       -1.71      5.67 o 
 -24   8   9      138.34      151.22     10.33 o 
 -22   8   9       10.87       13.72      5.45 o 
 -20   8   9        0.39       -1.13      4.01 o 
 -18   8   9       32.96       23.71      5.47 o 
 -16   8   9      105.18       95.27      5.28 o 
 -14   8   9       40.84       40.84      4.00 o 
 -12   8   9       13.68        7.84      2.45 o 
 -10   8   9       99.79       98.22     10.52 o 
  -8   8   9       54.63       50.57      5.86 o 
  -6   8   9      122.62      104.89     11.45 o 
  -4   8   9       56.61       45.26     11.34 o 
  -2   8   9        1.84       -0.95      8.28 o 
   0   8   9      744.65      745.16     19.40 o 
   2   8   9       75.49       66.33     13.17 o 
   4   8   9       30.37       29.86     10.46 o 
   6   8   9      263.81      284.48     20.72 o 
   8   8   9        1.37       11.22     10.64 o 
  10   8   9        2.24      -13.59     18.53 o 
  12   8   9      217.53      184.68     20.35 o 
  14   8   9       51.27       39.09     10.36 o 
  16   8   9       26.24       28.49     13.52 o 
  18   8   9        2.70       -0.73     10.23 o 
  20   8   9       78.39       78.81     16.43 o 
 -23   9   9       23.76       32.03      6.92 o 
 -21   9   9        4.15       10.67     10.26 o 
 -19   9   9       64.09       92.29     10.87 o 
 -17   9   9        2.25       -7.62      7.62 o 
 -15   9   9       75.37       80.40     10.74 o 
 -13   9   9       23.71       13.63      6.32 o 
 -11   9   9        0.41        6.57     10.56 o 
  -9   9   9      182.96      220.24     11.19 o 
  -7   9   9      660.20      651.32     37.23 o 
  -5   9   9        0.41       12.38      9.46 o 
  -3   9   9       78.48       54.80     14.93 o 
  -1   9   9      705.18      734.09     26.44 o 
   1   9   9       10.69      -13.12     14.90 o 
   3   9   9       54.66       68.24     11.69 o 
   5   9   9        1.68       -8.25      9.53 o 
   7   9   9       17.38        7.32     14.61 o 
   9   9   9        5.12       14.84     14.27 o 
  11   9   9        3.95        0.49     10.00 o 
  13   9   9       63.95       92.12     23.21 o 
  15   9   9       46.96       48.05     17.72 o 
 -16  10   9        0.61       -8.04      8.04 o 
 -14  10   9        8.83       17.22     13.34 o 
 -12  10   9       20.12       21.02      9.78 o 
 -10  10   9        0.10       28.71     12.12 o 
  -8  10   9       98.89      103.14     19.12 o 
  -6  10   9       14.23       19.65     25.71 o 
  -4  10   9       14.44       31.03     10.92 o 
  -2  10   9        6.17       -1.28     11.19 o 
   0  10   9      302.99      317.92     24.73 o 
   2  10   9        0.01        4.61     10.01 o 
   4  10   9       42.74       42.84     13.90 o 
   6  10   9       37.32       45.04     31.75 o 
   8  10   9        5.27       29.35     13.44 o 
 -40   0  10      251.04      327.09     21.45 o 
 -38   0  10       97.92      121.35     19.03 o 
 -36   0  10      916.95      931.11     27.97 o 
 -34   0  10     1338.91     1375.75     62.27 o 
 -32   0  10      640.38      621.71     40.03 o 
 -30   0  10       24.15       63.19     19.27 o 
 -28   0  10      996.11      895.86     21.49 o 
 -26   0  10       69.78       53.79     10.44 o 
 -24   0  10     6538.95     6002.17     87.94 o 
 -22   0  10     6891.46     6589.39     82.77 o 
 -20   0  10      331.42      307.11     12.96 o 
 -18   0  10      189.04      142.30     11.77 o 
 -16   0  10      716.60      645.93     20.53 o 
 -14   0  10     2711.81     2565.64     59.53 o 
 -12   0  10      271.90      224.36     12.83 o 
 -10   0  10       53.46       83.09      9.21 o 
  -8   0  10       18.34        1.76      6.11 o 
  -6   0  10      874.54      739.89     14.72 o 
  -4   0  10        0.40        8.41      4.98 o 
  -2   0  10       21.27       26.23      5.36 o 
   0   0  10       40.50       48.47      5.25 o 
   2   0  10      294.18      369.75     12.16 o 
   4   0  10       76.01       52.65     18.83 o 
   6   0  10      526.05      598.43      9.91 o 
   8   0  10        1.67       -0.01      3.13 o 
  10   0  10      242.89      143.19     12.26 o 
  12   0  10        7.81       14.60      5.22 o 
  14   0  10        2.36       -0.42      3.65 o 
  16   0  10      684.71      659.53     18.24 o 
  18   0  10      344.14      304.99      9.25 o 
  20   0  10      276.98      239.19     10.57 o 
  22   0  10       25.42       14.06      6.04 o 
  24   0  10      395.31      361.55     13.88 o 
  26   0  10      258.68      272.40     12.45 o 
  28   0  10      315.28      301.13     18.11 o 
  30   0  10       94.13       90.79     11.24 o 
 -39   1  10      146.17      223.76     35.10 o 
 -37   1  10       14.92        5.97      9.74 o 
 -35   1  10      196.80      168.05     13.59 o 
 -33   1  10       67.29       81.94     11.02 o 
 -31   1  10       45.41       36.28      8.51 o 
 -29   1  10       79.03      106.59     12.35 o 
 -27   1  10       34.58       35.07      8.54 o 
 -25   1  10      333.62      361.50     11.34 o 
 -23   1  10       13.55        3.67      5.72 o 
 -21   1  10       16.78       15.23      7.75 o 
 -19   1  10     2292.75     2359.13     23.59 o 
 -17   1  10     5908.94     5400.61     46.74 o 
 -15   1  10     1992.29     1793.75     22.01 o 
 -13   1  10      659.48      654.57     17.83 o 
 -11   1  10     1089.52      915.23     25.60 o 
  -9   1  10      329.85      286.42     10.22 o 
  -7   1  10        0.54        1.55      4.08 o 
  -5   1  10      435.67      422.81      6.44 o 
  -3   1  10       17.94       17.17      3.19 o 
  -1   1  10       70.97      113.52      5.10 o 
   1   1  10      865.65      881.83     10.81 o 
   3   1  10     1943.57     2184.60     18.72 o 
   5   1  10       17.83       14.95      4.45 o 
   7   1  10      305.36      228.69      5.77 o 
   9   1  10      702.75      822.92      7.67 o 
  11   1  10       41.72       30.05      4.73 o 
  13   1  10      499.93      458.61      7.93 o 
  15   1  10      518.52      581.12      8.56 o 
  17   1  10      278.62      266.44      7.38 o 
  19   1  10       44.67       37.51      4.18 o 
  21   1  10        1.44        4.50      3.99 o 
  23   1  10        8.42        7.97      4.87 o 
  25   1  10        6.91       11.70      4.61 o 
  27   1  10       15.15       14.93      5.92 o 
  29   1  10      183.58      217.95      7.78 o 
 -38   2  10       55.35       25.80     10.58 o 
 -36   2  10       19.81       15.44     10.09 o 
 -34   2  10       30.17       23.85      8.76 o 
 -32   2  10        0.78       -2.05      9.20 o 
 -30   2  10      674.82      712.78     19.62 o 
 -28   2  10       36.54       36.99      8.71 o 
 -26   2  10      491.30      468.27     13.59 o 
 -24   2  10      268.31      287.61      9.76 o 
 -22   2  10       81.54       91.23      7.56 o 
 -20   2  10     1241.50     1327.74     18.27 o 
 -18   2  10     1793.10     1580.95     21.92 o 
 -16   2  10     4897.71     5012.19     48.43 o 
 -14   2  10      106.27      105.68      9.06 o 
 -12   2  10      694.82      729.57     10.60 o 
 -10   2  10      327.64      286.32      9.20 o 
  -8   2  10      292.13      274.83      9.54 o 
  -6   2  10      486.70      509.08      9.35 o 
  -4   2  10     2357.92     2183.30     27.47 o 
  -2   2  10        7.86       24.62      3.64 o 
   0   2  10      273.63      299.65      6.37 o 
   2   2  10     1157.41     1272.07     10.76 o 
   4   2  10      101.84       78.30      3.69 o 
   6   2  10        1.65       10.18      4.19 o 
   8   2  10        5.57        0.10      4.10 o 
  10   2  10      840.94      748.88      9.56 o 
  12   2  10      209.46      206.68      6.87 o 
  14   2  10      147.98      124.69      8.38 o 
  16   2  10       64.46       54.17      4.13 o 
  18   2  10      344.90      343.56      8.07 o 
  20   2  10       87.41       79.11      5.69 o 
  22   2  10      118.98      134.66      8.84 o 
  24   2  10        3.59        5.65      4.70 o 
  26   2  10        8.86       11.22      5.22 o 
  28   2  10       61.23       62.18      7.24 o 
  30   2  10        4.97        4.36      6.13 o 
 -39   3  10       16.72       28.43      9.84 o 
 -37   3  10        9.30       20.97     12.01 o 
 -35   3  10      106.20       90.39      9.76 o 
 -33   3  10       14.36       29.20      9.21 o 
 -31   3  10        1.48       -0.24      7.47 o 
 -29   3  10       95.97      159.79      9.23 o 
 -27   3  10       72.29       72.50      8.88 o 
 -25   3  10        0.88        3.19      7.95 o 
 -23   3  10      213.66      239.07     14.30 o 
 -21   3  10      753.57      747.21     13.34 o 
 -19   3  10      768.96      803.16     15.72 o 
 -17   3  10       53.02       42.12      8.01 o 
 -15   3  10      827.89      740.29     11.60 o 
 -13   3  10      133.13      134.36     12.82 o 
 -11   3  10      227.41      193.99      9.97 o 
  -9   3  10     1953.91     1868.25     21.83 o 
  -7   3  10      246.90      298.39      9.31 o 
  -5   3  10     1261.94     1250.83     13.40 o 
  -3   3  10     1735.02     1671.13     13.38 o 
  -1   3  10      493.07      373.57      6.39 o 
   1   3  10     1832.15     1885.01     13.68 o 
   3   3  10      440.50      446.21      6.14 o 
   5   3  10      918.44      896.37     13.67 o 
   7   3  10     4977.45     5172.49     45.84 o 
   9   3  10     2629.29     2782.26     30.10 o 
  11   3  10      352.87      370.35     10.68 o 
  13   3  10        1.17       -0.47      3.54 o 
  15   3  10        6.05        7.54      4.87 o 
  17   3  10        6.21        2.11      1.83 o 
  19   3  10      328.57      314.12      8.22 o 
  21   3  10      115.37       98.64     10.50 o 
  23   3  10        0.04        0.36      5.87 o 
  25   3  10      116.50      130.55      9.71 o 
  27   3  10       55.97       57.54      8.04 o 
  29   3  10        9.45        6.66      6.42 o 
 -36   4  10       25.65       25.40     10.92 o 
 -34   4  10        6.92        6.47      7.88 o 
 -32   4  10       22.11       21.69      9.15 o 
 -30   4  10      139.89      143.22     13.10 o 
 -28   4  10      721.15      641.89     15.74 o 
 -26   4  10      234.82      214.36      9.01 o 
 -24   4  10       36.61       41.56      8.59 o 
 -22   4  10       78.16       54.53     23.68 o 
 -20   4  10      160.05      183.11      8.36 o 
 -18   4  10       98.26       66.79      7.26 o 
 -16   4  10        6.32       12.10      4.76 o 
 -14   4  10        1.65       -0.95      4.55 o 
 -12   4  10      374.92      393.40      7.72 o 
 -10   4  10      717.00      817.07     18.86 o 
  -8   4  10       88.69       81.90      5.83 o 
  -6   4  10      833.52      849.96     18.83 o 
  -4   4  10      441.57      389.80      9.84 o 
  -2   4  10       44.67       41.56      5.10 o 
   0   4  10     2400.75     2363.16     31.40 o 
   2   4  10     2976.67     2960.01     23.00 o 
   4   4  10        6.27        9.55      3.32 o 
   6   4  10       16.58       18.75      3.21 o 
   8   4  10      158.23      141.02      6.92 o 
  10   4  10       46.69       31.89      4.91 o 
  12   4  10      173.88      173.73      9.60 o 
  14   4  10      167.39      164.22      8.60 o 
  16   4  10      103.30      120.08      7.62 o 
  18   4  10       58.55       75.59     11.52 o 
  20   4  10      103.18      126.41      7.77 o 
  22   4  10        3.95        4.03      5.17 o 
  24   4  10      169.29      152.60      6.41 o 
  26   4  10        1.74       14.79      6.86 o 
  28   4  10       42.14       39.94     15.22 o 
 -35   5  10       27.96       29.53      9.27 o 
 -33   5  10       86.32       48.68     13.01 o 
 -31   5  10      246.98      282.65     12.71 o 
 -29   5  10      180.84      206.46     17.04 o 
 -27   5  10      151.78      187.37     23.92 o 
 -25   5  10      260.96      262.44     10.39 o 
 -23   5  10        4.60        9.32      6.20 o 
 -21   5  10        9.53        6.54      7.83 o 
 -19   5  10      149.43      140.74      7.21 o 
 -17   5  10      322.18      270.15     16.28 o 
 -15   5  10      435.31      447.81     14.82 o 
 -13   5  10       25.73       29.63      4.52 o 
 -11   5  10       67.49       42.15      3.23 o 
  -9   5  10      534.47      593.11      9.28 o 
  -7   5  10      363.73      400.95      8.99 o 
  -5   5  10     1631.47     1697.98     29.64 o 
  -3   5  10        0.16        3.67      7.10 o 
  -1   5  10     1533.45     1518.05     85.19 o 
   1   5  10      536.16      523.66     21.89 o 
   3   5  10     1081.64     1033.01     23.82 o 
   5   5  10     1653.78     1762.78     24.99 o 
   7   5  10      356.16      374.41     12.64 o 
   9   5  10      198.17      149.73     13.72 o 
  11   5  10      464.27      511.20     16.50 o 
  13   5  10        8.67       10.04      3.72 o 
  15   5  10       26.68       21.60      4.80 o 
  17   5  10       51.13       60.62      7.55 o 
  19   5  10      267.33      214.75      5.25 o 
  21   5  10        2.41        0.57      9.21 o 
  23   5  10        7.65        3.45     11.25 o 
  25   5  10      158.49      169.07     24.09 o 
 -34   6  10      240.43      241.97     33.41 o 
 -32   6  10       78.37       48.57     12.36 o 
 -30   6  10       12.22        9.99      6.99 o 
 -28   6  10       37.51       42.83      7.52 o 
 -26   6  10       89.98      106.78      9.22 o 
 -24   6  10       59.10       37.22      8.93 o 
 -22   6  10      298.02      307.34     10.02 o 
 -20   6  10      718.06      640.46     13.04 o 
 -18   6  10       59.72       70.31     10.41 o 
 -16   6  10       23.01       14.29      4.31 o 
 -14   6  10      210.19      181.96      6.07 o 
 -12   6  10       72.46       59.12      4.47 o 
 -10   6  10     1237.81     1231.24     16.55 o 
  -8   6  10       21.82       22.21      5.06 o 
  -6   6  10      988.18     1007.71     43.79 o 
  -4   6  10       19.33       14.41      6.29 o 
  -2   6  10       15.00       19.07     12.94 o 
   0   6  10      581.64      635.26     18.43 o 
   2   6  10       98.96       97.95     12.78 o 
   4   6  10      438.73      439.46     14.46 o 
   6   6  10      460.33      475.34     16.61 o 
   8   6  10       70.36       82.00     13.05 o 
  10   6  10        0.00        1.59      8.30 o 
  12   6  10        8.49        8.99      8.13 o 
  14   6  10       14.32       37.00     11.11 o 
  16   6  10       29.47       16.61     11.96 o 
  18   6  10       22.94       28.23      9.84 o 
  20   6  10       67.59       65.18     11.87 o 
  22   6  10        0.67       -0.40      9.77 o 
  24   6  10        0.72        2.10     14.86 o 
 -31   7  10       24.64       19.09      8.38 o 
 -29   7  10        0.52        3.09      6.28 o 
 -27   7  10        0.03        3.98      6.95 o 
 -25   7  10      244.88      261.05     11.32 o 
 -23   7  10      160.18      143.93      9.39 o 
 -21   7  10       52.73       64.07      8.09 o 
 -19   7  10      157.73      165.97      7.39 o 
 -17   7  10      280.61      257.54     15.44 o 
 -15   7  10      572.26      535.89     14.03 o 
 -13   7  10        8.27        6.66      5.98 o 
 -11   7  10       93.96      115.08     10.68 o 
  -9   7  10        4.98       -0.58      7.22 o 
  -7   7  10       88.99      102.35      6.41 o 
  -5   7  10      568.50      557.98     17.70 o 
  -3   7  10        1.01        1.96      9.47 o 
  -1   7  10       44.73       30.56     17.59 o 
   1   7  10       19.96       28.45     10.10 o 
   3   7  10      319.77      311.32     14.96 o 
   5   7  10      259.96      231.60     14.22 o 
   7   7  10       78.58       84.84     17.26 o 
   9   7  10      121.00      165.78     11.84 o 
  11   7  10       40.52       55.21     21.07 o 
  13   7  10       19.51        9.91      9.76 o 
  15   7  10       20.84       21.55      9.65 o 
  17   7  10       51.19       60.22     14.23 o 
  19   7  10       46.45       42.71     15.52 o 
  21   7  10       24.01       44.08     11.62 o 
 -26   8  10       74.08       67.01      8.44 o 
 -24   8  10       38.29       41.25      8.57 o 
 -22   8  10        5.10        9.68      5.49 o 
 -20   8  10        1.77        5.24      4.16 o 
 -18   8  10       23.46       35.66      6.27 o 
 -16   8  10        0.86       -2.63      7.11 o 
 -14   8  10       96.49       89.69      8.28 o 
 -12   8  10        0.45        2.84      6.59 o 
 -10   8  10      279.40      321.32     32.24 o 
  -8   8  10      300.45      296.06     19.56 o 
  -6   8  10      288.21      271.85     18.27 o 
  -4   8  10      266.30      228.39     34.93 o 
  -2   8  10       69.91       68.16     18.19 o 
   0   8  10        4.19        0.41      9.03 o 
   2   8  10       57.90       62.36     11.77 o 
   4   8  10       20.21       20.94     12.21 o 
   6   8  10       23.54       31.43     13.06 o 
   8   8  10       62.61       88.71     12.89 o 
  10   8  10       52.42       37.89     15.12 o 
  12   8  10        0.01        6.30     11.46 o 
  14   8  10        1.49        6.16     14.59 o 
  16   8  10       55.62       69.42     13.14 o 
 -21   9  10       66.93       62.37     16.27 o 
 -19   9  10       42.30       41.46      9.54 o 
 -17   9  10       20.81       31.75      8.90 o 
 -15   9  10        2.66        2.09     12.06 o 
 -13   9  10      173.14      179.61      9.88 o 
 -11   9  10        7.85        2.71      6.40 o 
  -9   9  10       68.94       81.22     18.77 o 
  -7   9  10       35.83       52.71     29.27 o 
  -5   9  10        7.51        8.05     14.87 o 
  -3   9  10       12.04        9.39     14.81 o 
  -1   9  10      117.44       96.05     17.68 o 
   1   9  10       15.83       23.66     10.18 o 
   3   9  10        0.15        8.75     10.91 o 
   5   9  10        3.09        0.37     11.05 o 
   7   9  10       29.06       15.15     12.41 o 
   9   9  10       25.25       17.03     30.67 o 
  11   9  10       46.31       45.32     14.48 o 
 -12  10  10        0.02        2.86      9.27 o 
 -10  10  10       75.07       95.42     15.88 o 
  -8  10  10       62.61       12.83     17.14 o 
  -6  10  10       85.00      109.67     35.33 o 
  -4  10  10        0.01        2.80      9.89 o 
  -2  10  10       30.03       30.27     13.60 o 
   0  10  10       67.45       56.81     12.34 o 
   2  10  10      113.65      144.02     15.35 o 
 -39   1  11      252.22      271.54     14.91 o 
 -37   1  11       10.95        9.67     10.25 o 
 -35   1  11       19.08       21.66     11.04 o 
 -33   1  11      103.78      120.52     14.17 o 
 -31   1  11        9.75       24.31      9.23 o 
 -29   1  11       12.67       25.90      7.80 o 
 -27   1  11      175.72      178.06      9.62 o 
 -25   1  11      125.86       78.11     10.26 o 
 -23   1  11     1883.42     1936.20     21.41 o 
 -21   1  11       42.35       43.73      7.25 o 
 -19   1  11      787.46      769.74     13.63 o 
 -17   1  11     1297.27     1161.57     23.65 o 
 -15   1  11        0.74       -2.73      4.74 o 
 -13   1  11      353.09      388.57     20.67 o 
 -11   1  11       10.69       -1.98      5.34 o 
  -9   1  11      286.15      263.31     10.24 o 
  -7   1  11        1.73       -3.12      3.55 o 
  -5   1  11     1459.95     1355.52     13.96 o 
  -3   1  11     1759.72     1666.37     13.69 o 
  -1   1  11      239.36      202.00      5.51 o 
   1   1  11       76.97       88.44      6.05 o 
   3   1  11      117.98      174.98      6.19 o 
   5   1  11       95.77      112.21      6.41 o 
   7   1  11       46.04       31.99      4.40 o 
   9   1  11       52.96       84.14      8.34 o 
  11   1  11       31.44       45.88      4.04 o 
  13   1  11     1185.55     1200.52     13.14 o 
  15   1  11        6.95       15.22      4.51 o 
  17   1  11        0.46       -1.02      3.20 o 
  19   1  11        9.87        5.67      4.28 o 
  21   1  11        1.01        2.43      4.03 o 
  23   1  11      155.54      158.34      8.01 o 
  25   1  11       39.80       21.26      5.17 o 
  27   1  11       55.46       66.30      5.79 o 
 -38   2  11      312.07      350.92     16.26 o 
 -36   2  11      108.53      133.89     12.00 o 
 -34   2  11       58.23       50.30      8.86 o 
 -32   2  11       47.72       59.25     10.35 o 
 -30   2  11       94.28       97.98     10.97 o 
 -28   2  11        5.02       23.07      9.64 o 
 -26   2  11        8.17       15.94      6.55 o 
 -24   2  11      170.02      133.33      9.05 o 
 -22   2  11       20.53        8.19      5.76 o 
 -20   2  11     2030.50     1905.10     23.16 o 
 -18   2  11     1980.43     1710.07     28.17 o 
 -16   2  11     1736.11     1605.27     48.61 o 
 -14   2  11      559.34      449.47      9.14 o 
 -12   2  11     2197.01     2039.52     27.61 o 
 -10   2  11      428.47      401.44     12.04 o 
  -8   2  11       26.45       20.31      5.23 o 
  -6   2  11        1.61        0.04      3.00 o 
  -4   2  11      242.20      214.83      7.07 o 
  -2   2  11      594.49      496.07      7.17 o 
   0   2  11        2.11        4.95      5.51 o 
   2   2  11        0.00        9.85      3.86 o 
   4   2  11       94.89       87.07      5.34 o 
   6   2  11     3056.27     3109.78     30.06 o 
   8   2  11     1875.24     1773.74     21.56 o 
  10   2  11        0.63       -2.02      4.63 o 
  12   2  11       30.87       64.29      6.31 o 
  14   2  11      203.21      187.91      7.08 o 
  16   2  11        4.61        3.54      3.24 o 
  18   2  11       21.00       14.52      3.60 o 
  20   2  11        2.42       -1.81      3.52 o 
  22   2  11      126.33      146.55      6.00 o 
  24   2  11        4.72       14.30      6.90 o 
  26   2  11       51.10       53.92      7.78 o 
  28   2  11       31.72       47.93      6.19 o 
 -37   3  11        0.02      -11.45     11.45 o 
 -35   3  11      233.74      333.12     20.18 o 
 -33   3  11        4.65        1.65      7.86 o 
 -31   3  11       24.41       37.76      8.27 o 
 -29   3  11      365.35      365.91     13.41 o 
 -27   3  11      509.03      479.73     14.94 o 
 -25   3  11      257.91      261.72     11.42 o 
 -23   3  11     1217.31     1101.12     18.80 o 
 -21   3  11        1.53        3.21      6.15 o 
 -19   3  11     1494.94     1333.34     20.56 o 
 -17   3  11      180.74      132.07      8.05 o 
 -15   3  11     1537.92     1433.89     46.42 o 
 -13   3  11     1076.55     1090.83     32.14 o 
 -11   3  11     3072.10     3169.27     34.92 o 
  -9   3  11      327.36      324.71      8.50 o 
  -7   3  11       15.33        6.97      7.42 o 
  -5   3  11      919.29      835.15      9.24 o 
  -3   3  11      120.09      133.52      7.59 o 
  -1   3  11      915.55      951.81     10.19 o 
   1   3  11     5101.93     4949.00     34.77 o 
   3   3  11       54.11       44.79      4.63 o 
   5   3  11     1390.39     1416.62     14.14 o 
   7   3  11      846.85      756.89     13.40 o 
   9   3  11       92.57      129.43      9.53 o 
  11   3  11      112.23      127.63     14.35 o 
  13   3  11      362.54      361.87     11.26 o 
  15   3  11       16.02       15.84      4.22 o 
  17   3  11      107.62      107.55      5.40 o 
  19   3  11        0.76       -3.48      5.57 o 
  21   3  11        0.03       -0.59      4.22 o 
  23   3  11        6.17       11.89      5.62 o 
  25   3  11       47.47       95.47     22.24 o 
  27   3  11       12.63        8.91      6.73 o 
 -36   4  11       15.58       27.08     10.27 o 
 -34   4  11       66.93       49.97     14.02 o 
 -32   4  11       61.85       71.98     12.07 o 
 -30   4  11       12.84       40.75      8.64 o 
 -28   4  11       57.12       56.48      8.80 o 
 -26   4  11      562.58      501.85     16.08 o 
 -24   4  11      482.71      486.75     18.55 o 
 -22   4  11       50.34       44.82      8.25 o 
 -20   4  11      802.89      801.85     16.45 o 
 -18   4  11      641.60      597.76     18.10 o 
 -16   4  11        0.06        0.80      4.98 o 
 -14   4  11      926.11      966.71     12.51 o 
 -12   4  11        5.09        7.55      7.09 o 
 -10   4  11     3880.28     3783.49     57.91 o 
  -8   4  11       85.09      102.77      8.83 o 
  -6   4  11      233.17      220.17      5.72 o 
  -4   4  11      485.58      499.45     17.28 o 
  -2   4  11      502.36      493.51     12.67 o 
   0   4  11     1208.80     1236.38     10.05 o 
   2   4  11     1596.18     1513.81     13.66 o 
   4   4  11      403.26      334.06      6.96 o 
   6   4  11       44.76       55.55      4.77 o 
   8   4  11       19.28       14.05      2.86 o 
  10   4  11      293.77      281.03     16.01 o 
  12   4  11      316.89      291.48      9.63 o 
  14   4  11      192.61      195.33      9.39 o 
  16   4  11       81.43       69.30      4.81 o 
  18   4  11       23.85       34.85      5.83 o 
  20   4  11      123.90      113.15      5.46 o 
  22   4  11        4.70        9.80      5.87 o 
  24   4  11        0.55       -4.40      4.40 o 
 -33   5  11      254.47      281.59     13.89 o 
 -31   5  11       50.21       25.84      9.59 o 
 -29   5  11      464.37      449.21     16.40 o 
 -27   5  11       87.26       72.23      9.39 o 
 -25   5  11       13.38        8.15      6.13 o 
 -23   5  11        0.84       -6.00      6.00 o 
 -21   5  11       42.11       59.72      8.80 o 
 -19   5  11       46.44       57.21      7.28 o 
 -17   5  11     1036.25      955.07     13.32 o 
 -15   5  11      112.02       94.08      7.18 o 
 -13   5  11      196.88      207.48      9.03 o 
 -11   5  11      503.85      493.29     15.34 o 
  -9   5  11      272.59      282.22      7.82 o 
  -7   5  11       47.90       45.32      6.97 o 
  -5   5  11     1226.52     1166.16     11.59 o 
  -3   5  11      359.83      367.03      4.69 o 
  -1   5  11      529.30      588.31     17.77 o 
   1   5  11      181.43      197.48     16.73 o 
   3   5  11      156.86      161.16     17.34 o 
   5   5  11      278.39      333.17     24.77 o 
   7   5  11        0.02        4.83      7.01 o 
   9   5  11      449.27      442.33     23.63 o 
  11   5  11      158.13      114.78     11.32 o 
  13   5  11       24.42       24.73      6.25 o 
  15   5  11        7.88       15.90      8.27 o 
  17   5  11       49.96       29.46     11.52 o 
  19   5  11       61.46       62.83     11.68 o 
  21   5  11        3.89       -1.51      7.63 o 
  23   5  11       16.67       11.72     11.62 o 
 -32   6  11        8.04        4.86      6.78 o 
 -30   6  11      135.74      146.27     27.00 o 
 -28   6  11        0.75        8.82      8.74 o 
 -26   6  11       66.33       53.37      9.07 o 
 -24   6  11      253.65      256.89     10.13 o 
 -22   6  11      300.89      303.73     10.87 o 
 -20   6  11       82.83       69.72      6.20 o 
 -18   6  11      106.32      149.67     16.97 o 
 -16   6  11       33.10       37.86      7.79 o 
 -14   6  11        0.49       -1.15      3.76 o 
 -12   6  11       71.42       82.38      6.88 o 
 -10   6  11      233.99      221.31     21.31 o 
  -8   6  11      156.80      216.99     43.99 o 
  -6   6  11      369.66      384.94     22.16 o 
  -4   6  11        0.41        3.28      2.08 o 
  -2   6  11        3.31        1.27      8.02 o 
   0   6  11        0.08        5.17      8.36 o 
   2   6  11      266.95      283.17     16.15 o 
   4   6  11        6.06       10.72      9.08 o 
   6   6  11       40.59       55.24      9.75 o 
   8   6  11      247.90      273.40     20.20 o 
  10   6  11       87.33       83.88     12.84 o 
  12   6  11      177.06      190.58     15.43 o 
  14   6  11       33.24       49.65     13.10 o 
  16   6  11       46.49       39.34     10.16 o 
  18   6  11        0.57        0.90      9.46 o 
  20   6  11        0.21       -0.56     12.87 o 
 -29   7  11        7.35        4.30      8.70 o 
 -27   7  11        0.01        4.28      6.03 o 
 -25   7  11        6.92        6.49      6.39 o 
 -23   7  11      258.29      290.16      8.78 o 
 -21   7  11       41.81       45.82      9.57 o 
 -19   7  11       48.99       29.25      7.41 o 
 -17   7  11        9.03        3.63      4.59 o 
 -15   7  11      127.63      122.73      5.75 o 
 -13   7  11        8.46        6.41      4.71 o 
 -11   7  11       11.79        8.80     13.35 o 
  -9   7  11        3.39        1.61     10.07 o 
  -7   7  11      129.11      127.41      5.00 o 
  -5   7  11        6.22        7.96      4.93 o 
  -3   7  11       44.62       43.50     25.83 o 
  -1   7  11       36.14       44.61     11.77 o 
   1   7  11       49.60       43.71     13.05 o 
   3   7  11      470.24      486.77     17.67 o 
   5   7  11      125.82      161.18     13.62 o 
   7   7  11       27.23        9.78     13.04 o 
   9   7  11       67.45       82.10     12.57 o 
  11   7  11       47.42       39.11     15.21 o 
  13   7  11        6.09       10.78     11.57 o 
  15   7  11       14.47       32.80     12.46 o 
  17   7  11       38.60       48.19     12.18 o 
 -24   8  11      122.90      169.12      7.25 o 
 -22   8  11       25.74       20.19     11.93 o 
 -20   8  11        8.34        5.43      8.03 o 
 -18   8  11       15.41       15.65     10.87 o 
 -16   8  11       29.26       39.03     10.36 o 
 -14   8  11        5.49       11.50      5.22 o 
 -12   8  11       16.36        7.17      9.58 o 
 -10   8  11      262.22      241.05     18.92 o 
  -8   8  11       30.66       37.61     14.37 o 
  -6   8  11        0.04       -5.42     14.46 o 
  -4   8  11      282.23      341.27     25.01 o 
  -2   8  11        0.09      -12.37     14.15 o 
   0   8  11      255.11      182.06     68.13 o 
   2   8  11       67.15       44.51     12.08 o 
   4   8  11       14.40       27.74     10.27 o 
   6   8  11      150.38      164.83     21.33 o 
   8   8  11       58.66       87.37     11.99 o 
  10   8  11        1.22       10.52     19.91 o 
  12   8  11        5.32        4.09     11.61 o 
  14   8  11        4.33        4.90     12.48 o 
 -19   9  11       26.02       10.03     10.12 o 
 -17   9  11        1.64        0.42      9.13 o 
 -15   9  11       15.26        7.22      9.69 o 
 -13   9  11       32.83       41.62     13.28 o 
 -11   9  11       65.23      120.71     22.04 o 
  -9   9  11      302.60      343.42     26.41 o 
  -7   9  11        6.81        5.48     25.65 o 
  -5   9  11      167.91      195.15     23.96 o 
  -3   9  11       66.15       53.47     34.05 o 
  -1   9  11      952.64     1042.52     23.90 o 
   1   9  11        8.49      -15.63     15.63 o 
   3   9  11        7.78       -0.82      9.52 o 
   5   9  11       26.50       25.39     12.66 o 
   7   9  11       79.48      108.11     20.16 o 
 -38   0  12        0.47       -4.40     16.20 o 
 -36   0  12       10.42        5.79     19.53 o 
 -34   0  12      817.98      979.42     31.95 o 
 -32   0  12       78.21      124.12     23.47 o 
 -30   0  12       70.83      114.63     12.65 o 
 -28   0  12        8.89       16.32     11.91 o 
 -26   0  12        6.98       11.68     13.93 o 
 -24   0  12      210.45      234.43     19.15 o 
 -22   0  12      119.40       67.29     14.41 o 
 -20   0  12      245.11      230.60     40.87 o 
 -18   0  12     1046.29      996.98     26.53 o 
 -16   0  12       32.95        7.52      9.21 o 
 -14   0  12       52.57       53.35     18.72 o 
 -12   0  12     3027.11     2934.91     63.55 o 
 -10   0  12      943.74      916.69     38.63 o 
  -8   0  12     1275.50     1210.28     20.15 o 
  -6   0  12      990.06     1014.59     17.63 o 
  -4   0  12      901.88      797.94     22.33 o 
  -2   0  12        4.86       12.04      5.23 o 
   0   0  12      567.77      560.73     10.69 o 
   2   0  12       74.12      111.37      8.08 o 
   4   0  12      277.55      350.18     16.76 o 
   6   0  12      225.46      213.42     12.00 o 
   8   0  12       12.15       -5.52      5.52 o 
  10   0  12       40.97       48.60      7.74 o 
  12   0  12      118.33      120.73      8.05 o 
  14   0  12        1.25        9.36      5.04 o 
  16   0  12      223.20      266.71     11.54 o 
  18   0  12      736.38      679.21     15.17 o 
  20   0  12      183.63      196.04     12.56 o 
  22   0  12       25.54       17.39      8.29 o 
  24   0  12       56.90       66.88      7.41 o 
  26   0  12       38.09       45.47      9.11 o 
 -37   1  12       96.40      120.38     12.05 o 
 -35   1  12      353.92      340.15     14.62 o 
 -33   1  12        5.64        4.86      7.72 o 
 -31   1  12      100.23      104.13     12.65 o 
 -29   1  12      107.38      103.18     10.54 o 
 -27   1  12      358.02      358.02     10.81 o 
 -25   1  12       41.88       49.89      9.36 o 
 -23   1  12       25.81       29.29     10.11 o 
 -21   1  12       51.10       62.21      6.14 o 
 -19   1  12      388.67      361.63     12.28 o 
 -17   1  12     1134.76     1028.38     27.17 o 
 -15   1  12     3000.94     2791.85     37.12 o 
 -13   1  12       54.35       56.84      6.91 o 
 -11   1  12      737.98      652.10     13.42 o 
  -9   1  12     2776.61     2556.85     27.20 o 
  -7   1  12       51.57      121.82     16.93 o 
  -5   1  12     1251.54     1231.91     15.85 o 
  -3   1  12      578.20      530.51     24.93 o 
  -1   1  12     1308.13     1313.64     18.33 o 
   1   1  12       79.85      101.26      6.34 o 
   3   1  12       92.51      103.64      5.67 o 
   5   1  12       51.67       56.45      7.10 o 
   7   1  12       48.21       26.10      5.34 o 
   9   1  12      117.14      111.16      8.96 o 
  11   1  12     1789.98     1976.62     28.01 o 
  13   1  12     1383.25     1407.82     16.43 o 
  15   1  12        1.39       -0.14      3.79 o 
  17   1  12        8.94        3.79      4.64 o 
  19   1  12        0.94        6.19      4.33 o 
  21   1  12        4.97        3.94      4.00 o 
  23   1  12        7.80        3.82      5.41 o 
  25   1  12        5.49        7.96      5.90 o 
 -36   2  12      128.30      151.44     14.60 o 
 -34   2  12        0.00        4.98     10.11 o 
 -32   2  12       18.13       20.18      7.70 o 
 -30   2  12        2.81       -1.11      7.09 o 
 -28   2  12      126.00      130.69     10.80 o 
 -26   2  12      187.22      189.25     10.94 o 
 -24   2  12        6.64        2.65      5.44 o 
 -22   2  12       42.62       28.80      9.00 o 
 -20   2  12      227.24      223.27      8.53 o 
 -18   2  12      279.54      272.97     14.18 o 
 -16   2  12       50.69       46.07     10.17 o 
 -14   2  12       17.01       41.88      8.08 o 
 -12   2  12      470.32      539.83     11.61 o 
 -10   2  12      312.04      319.31     12.74 o 
  -8   2  12       10.59       24.74      4.53 o 
  -6   2  12     1505.57     1402.88     13.67 o 
  -4   2  12       26.92       19.47      4.69 o 
  -2   2  12        0.77        5.38      3.06 o 
   0   2  12       39.47       32.33      3.70 o 
   2   2  12        1.95        5.89      3.49 o 
   4   2  12       68.46      101.08     10.01 o 
   6   2  12     1184.32     1159.89     24.63 o 
   8   2  12       55.73       66.37      7.49 o 
  10   2  12      632.87      588.65     14.58 o 
  12   2  12      450.59      464.05     11.91 o 
  14   2  12        1.17       -4.07      4.07 o 
  16   2  12       95.01      116.22      6.25 o 
  18   2  12        1.84        3.33      3.11 o 
  20   2  12       17.56       13.40      5.21 o 
  22   2  12        4.12        7.44      6.05 o 
  24   2  12        2.82        3.85      7.62 o 
 -35   3  12        6.63        0.54      8.56 o 
 -33   3  12       26.33       47.93     10.99 o 
 -31   3  12      171.44      220.33     12.81 o 
 -29   3  12       53.51       72.29      9.93 o 
 -27   3  12       20.70       16.78      6.50 o 
 -25   3  12       10.09       14.62     11.35 o 
 -23   3  12      100.72       76.78     15.53 o 
 -21   3  12      142.00      194.80     10.30 o 
 -19   3  12      729.24      628.40     18.96 o 
 -17   3  12      141.21      167.05     12.50 o 
 -15   3  12      458.95      390.93     12.45 o 
 -13   3  12     4512.53     4311.75     47.84 o 
 -11   3  12     4649.67     4469.23     76.21 o 
  -9   3  12      225.09      193.80     11.91 o 
  -7   3  12       22.11       20.61      4.16 o 
  -5   3  12        6.62        7.10      3.57 o 
  -3   3  12        3.80        0.68      2.71 o 
  -1   3  12       18.29       33.45      5.92 o 
   1   3  12     1878.23     2036.64     16.86 o 
   3   3  12       87.48       91.06      4.02 o 
   5   3  12      956.37     1023.14     14.47 o 
   7   3  12      688.82      654.92     12.50 o 
   9   3  12       21.66       22.57      6.25 o 
  11   3  12        9.13       -0.20      5.74 o 
  13   3  12       36.49       52.17     13.18 o 
  15   3  12       16.29       12.99      5.32 o 
  17   3  12      129.16      154.86      9.75 o 
  19   3  12        5.07       11.77      5.77 o 
  21   3  12      143.73      158.88      8.90 o 
  23   3  12       83.83      104.11     14.20 o 
 -34   4  12      290.71      350.47     14.69 o 
 -32   4  12       31.08       37.95      8.36 o 
 -30   4  12      295.19      305.61     16.06 o 
 -28   4  12      225.07      276.54     15.76 o 
 -26   4  12      355.85      371.31     15.44 o 
 -24   4  12       22.29       30.90      9.52 o 
 -22   4  12      110.94      178.08      9.00 o 
 -20   4  12       32.44       33.24      6.96 o 
 -18   4  12     1098.98      947.37     14.90 o 
 -16   4  12       34.73       27.49      4.92 o 
 -14   4  12       59.54       75.75     10.79 o 
 -12   4  12      267.68      254.59     13.20 o 
 -10   4  12        0.02       -1.71      6.85 o 
  -8   4  12      273.67      246.34     13.21 o 
  -6   4  12     2456.28     2470.97     18.97 o 
  -4   4  12      919.63      904.58      9.29 o 
  -2   4  12      486.41      484.73      6.82 o 
   0   4  12      102.10      102.26      3.06 o 
   2   4  12      171.91      181.33     10.33 o 
   4   4  12      237.26      217.70     12.02 o 
   6   4  12      337.90      314.49      6.92 o 
   8   4  12      286.13      316.07      6.93 o 
  10   4  12        0.00        1.52      6.99 o 
  12   4  12      228.56      229.62     17.04 o 
  14   4  12       70.71       62.84      7.04 o 
  16   4  12       29.45       35.19      7.79 o 
  18   4  12       16.19       13.27      6.70 o 
  20   4  12      137.00      147.21      7.94 o 
  22   4  12        1.07        6.82      9.96 o 
 -33   5  12      148.17      157.70     32.92 o 
 -31   5  12        5.96        5.21      7.33 o 
 -29   5  12       14.90       14.98      8.02 o 
 -27   5  12        0.07        4.09      7.76 o 
 -25   5  12        3.44        7.65      6.83 o 
 -23   5  12      129.31      131.38     10.15 o 
 -21   5  12       10.88       18.72      5.21 o 
 -19   5  12      336.96      320.80     12.26 o 
 -17   5  12      192.85      212.53      8.86 o 
 -15   5  12      154.47      146.55      8.17 o 
 -13   5  12       48.28       55.53      7.86 o 
 -11   5  12      300.25      295.66     15.26 o 
  -9   5  12       54.45       59.94      4.94 o 
  -7   5  12        5.11       11.22      3.50 o 
  -5   5  12     1384.03     1406.26     25.07 o 
  -3   5  12      110.84       83.17      7.62 o 
  -1   5  12      148.36      143.84     17.26 o 
   1   5  12        2.39        5.18     11.43 o 
   3   5  12        0.00       -1.97      9.15 o 
   5   5  12        4.16       12.60     10.09 o 
   7   5  12      146.43      156.47     13.09 o 
   9   5  12       64.26       79.97      9.60 o 
  11   5  12      178.48      206.44     27.64 o 
  13   5  12       70.98      114.05     41.57 o 
  15   5  12       12.08        8.42      9.31 o 
  17   5  12       40.48       53.29     13.25 o 
  19   5  12       18.35       31.09     11.21 o 
  21   5  12        0.97       -1.48      8.61 o 
 -30   6  12       43.53       74.42      9.28 o 
 -28   6  12        6.71       39.42     10.50 o 
 -26   6  12        2.38        1.14      6.45 o 
 -24   6  12       46.48       47.21      6.31 o 
 -22   6  12       22.20       11.62      6.38 o 
 -20   6  12      152.76      173.04     12.70 o 
 -18   6  12      110.37       99.70     16.30 o 
 -16   6  12       18.85       23.70      4.24 o 
 -14   6  12      306.02      274.03     10.35 o 
 -12   6  12      198.92      155.76      7.36 o 
 -10   6  12       82.05       75.53      4.06 o 
  -8   6  12      315.50      302.65     15.27 o 
  -6   6  12        1.28        2.37     13.73 o 
  -4   6  12        8.66        5.02      1.98 o 
  -2   6  12      155.73      200.92     30.44 o 
   0   6  12       48.76       72.03     21.49 o 
   2   6  12        8.19        8.10     10.50 o 
   4   6  12       57.85       72.42     11.49 o 
   6   6  12       45.90       35.15     10.63 o 
   8   6  12      148.10      141.45     12.76 o 
  10   6  12       34.64       41.65     12.43 o 
  12   6  12        3.08       14.41     14.29 o 
  14   6  12       18.81       11.44     12.99 o 
  16   6  12        2.54        9.03     11.17 o 
  18   6  12       65.53       77.87     13.73 o 
 -27   7  12       10.47       12.25      6.44 o 
 -25   7  12       33.17       21.15      5.91 o 
 -23   7  12       27.11       25.44      6.59 o 
 -21   7  12       40.58       24.07      6.64 o 
 -19   7  12       66.66       55.66      6.27 o 
 -17   7  12      139.62      143.13     15.24 o 
 -15   7  12      204.47      213.21     13.62 o 
 -13   7  12        7.78       12.33     15.25 o 
 -11   7  12        1.68        6.88     14.17 o 
  -9   7  12        2.68        2.42      8.88 o 
  -7   7  12      169.02      189.50     32.59 o 
  -5   7  12        9.37        0.35     11.78 o 
  -3   7  12      108.75      124.25     30.73 o 
  -1   7  12       70.20       87.05     13.76 o 
   1   7  12       53.90       52.94     15.21 o 
   3   7  12       26.04       30.33     11.19 o 
   5   7  12       25.83       21.12      9.54 o 
   7   7  12        0.33        6.42     14.45 o 
   9   7  12       33.81       56.33     11.10 o 
  11   7  12       92.86      153.16     20.29 o 
  13   7  12       35.63       53.46     23.72 o 
  15   7  12        8.70        4.67     11.89 o 
 -22   8  12        0.22       14.32     10.57 o 
 -20   8  12        0.15       -0.98      8.51 o 
 -18   8  12       41.44       43.58     12.07 o 
 -16   8  12        7.61        7.82      9.84 o 
 -14   8  12       57.64       59.78      6.30 o 
 -12   8  12      126.61      121.43     14.92 o 
 -10   8  12       84.71      118.36     20.41 o 
  -8   8  12      151.55      179.35     22.45 o 
  -6   8  12       23.87       16.33     26.88 o 
  -4   8  12        4.91        2.62     14.63 o 
  -2   8  12       53.15       42.70     16.08 o 
   0   8  12      246.60      300.35     22.84 o 
   2   8  12       46.20       27.79     23.91 o 
   4   8  12      325.47      367.41     17.76 o 
   6   8  12       76.77       89.99     14.30 o 
   8   8  12       38.18       36.17     17.88 o 
  10   8  12       24.18       38.96     16.93 o 
 -13   9  12        0.02       10.52     18.01 o 
 -11   9  12        0.35       17.84     13.12 o 
  -9   9  12       85.75      164.13     23.38 o 
  -7   9  12        5.74       22.74     19.42 o 
  -5   9  12       35.19       70.26     22.27 o 
  -3   9  12      188.07      244.71     28.63 o 
  -1   9  12        4.88        2.64      9.68 o 
   1   9  12        0.25      -12.00     12.00 o 
   3   9  12        3.19        4.27     12.33 o 
 -35   1  13      168.01      214.74     20.52 o 
 -33   1  13       46.75       63.26      9.81 o 
 -31   1  13        0.98       -1.10      6.63 o 
 -29   1  13       20.36       13.10      9.67 o 
 -27   1  13        6.82       18.85      7.25 o 
 -25   1  13      331.02      309.65     10.78 o 
 -23   1  13       77.77       63.73     16.30 o 
 -21   1  13       54.79       41.34     11.37 o 
 -19   1  13      137.31      115.43      9.81 o 
 -17   1  13      278.12      224.63     16.97 o 
 -15   1  13      157.96      144.26      9.67 o 
 -13   1  13       77.45       42.71      7.51 o 
 -11   1  13      102.55       90.12      6.77 o 
  -9   1  13      198.09      246.85      7.40 o 
  -7   1  13     2759.77     2576.77     21.18 o 
  -5   1  13     1056.24     1083.67     12.72 o 
  -3   1  13      108.84      128.86      7.03 o 
  -1   1  13       18.96       13.91      4.06 o 
   1   1  13      250.97      260.28      6.15 o 
   3   1  13       83.07       84.77      6.38 o 
   5   1  13       57.31       48.13      5.90 o 
   7   1  13        6.76        3.31      5.95 o 
   9   1  13      376.47      384.93     12.31 o 
  11   1  13      407.13      472.54     14.07 o 
  13   1  13      395.92      384.17     14.21 o 
  15   1  13      316.11      293.19     11.33 o 
  17   1  13      325.90      346.75     10.75 o 
  19   1  13      152.85      160.09      6.36 o 
  21   1  13        7.76        8.91      5.56 o 
  23   1  13        0.19        2.72      5.93 o 
 -36   2  13       27.01       -2.16     17.67 o 
 -34   2  13       20.78       35.03     12.89 o 
 -32   2  13        1.18        4.09      8.73 o 
 -30   2  13       15.77       18.29     11.71 o 
 -28   2  13      199.36      271.00     11.50 o 
 -26   2  13       22.25       28.45      8.98 o 
 -24   2  13      205.52      149.68     11.21 o 
 -22   2  13        2.23        2.06      7.36 o 
 -20   2  13        2.18        1.30      5.05 o 
 -18   2  13       19.66       22.47      6.92 o 
 -16   2  13      733.35      713.69     20.74 o 
 -14   2  13     2713.44     2655.94     33.26 o 
 -12   2  13     2237.38     2100.83     27.86 o 
 -10   2  13     1302.46     1210.08     13.97 o 
  -8   2  13      141.60      156.31      9.03 o 
  -6   2  13      596.47      583.34      8.93 o 
  -4   2  13      214.14      225.08      6.41 o 
  -2   2  13       24.44       26.68      4.28 o 
   0   2  13      142.11      150.83      6.45 o 
   2   2  13      343.70      362.58      6.88 o 
   4   2  13       27.51       29.38      5.89 o 
   6   2  13      316.99      346.74     10.26 o 
   8   2  13       59.36       73.86      8.50 o 
  10   2  13      988.88     1045.99     27.12 o 
  12   2  13      371.05      398.72     13.03 o 
  14   2  13       91.53       77.71      6.53 o 
  16   2  13       13.13        7.73      5.71 o 
  18   2  13       62.28       73.15      6.35 o 
  20   2  13        0.47        3.26      5.05 o 
  22   2  13        0.02        8.61      7.98 o 
 -33   3  13      265.61      315.60     14.44 o 
 -31   3  13      203.66      249.07     17.22 o 
 -29   3  13       71.91       83.87     12.51 o 
 -27   3  13      172.58      161.77     11.32 o 
 -25   3  13        0.73       -5.94      7.46 o 
 -23   3  13      535.34      512.38     31.52 o 
 -21   3  13        1.12        4.07      5.95 o 
 -19   3  13      548.43      482.92     13.38 o 
 -17   3  13     1717.63     1682.51     33.77 o 
 -15   3  13        0.51        0.34      7.90 o 
 -13   3  13       83.78       79.10     14.45 o 
 -11   3  13        1.08       -0.90      4.75 o 
  -9   3  13      192.04      178.44      5.90 o 
  -7   3  13      238.76      266.09      6.42 o 
  -5   3  13      197.30      201.95      7.62 o 
  -3   3  13       66.14      104.91      6.38 o 
  -1   3  13        2.70        2.69      2.89 o 
   1   3  13      797.84      713.82      8.73 o 
   3   3  13      804.76      755.44      9.58 o 
   5   3  13      164.78      146.98      7.12 o 
   7   3  13       47.39       50.68      5.34 o 
   9   3  13       16.67       10.08      6.12 o 
  11   3  13        4.32        8.15      7.16 o 
  13   3  13      102.61      126.31     14.21 o 
  15   3  13       17.69       19.10      7.34 o 
  17   3  13       29.37       26.96      6.97 o 
  19   3  13       81.64       96.55      8.95 o 
  21   3  13        5.67        2.09      4.91 o 
 -32   4  13       58.09       72.64     14.37 o 
 -30   4  13        6.70        5.23     10.27 o 
 -28   4  13       14.94       17.72      8.26 o 
 -26   4  13       72.85      108.94      8.28 o 
 -24   4  13      157.35      153.57     16.56 o 
 -22   4  13       14.88        5.13      5.31 o 
 -20   4  13      136.14      150.28      9.37 o 
 -18   4  13      339.46      312.33     13.71 o 
 -16   4  13      214.96      202.20     11.16 o 
 -14   4  13      110.98      113.19      7.11 o 
 -12   4  13      222.91      212.56     10.29 o 
 -10   4  13      256.99      244.21     10.73 o 
  -8   4  13      211.08      206.29      6.06 o 
  -6   4  13     1349.44     1296.76     14.25 o 
  -4   4  13       81.38       88.61      4.71 o 
  -2   4  13      161.85      161.39      4.45 o 
   0   4  13        0.07       -1.41      5.61 o 
   2   4  13      372.26      362.07      7.36 o 
   4   4  13      353.78      356.41     13.33 o 
   6   4  13      108.18      114.00      5.39 o 
   8   4  13       13.01       16.36      4.09 o 
  10   4  13      122.50      107.04      5.65 o 
  12   4  13       20.03       11.97      8.19 o 
  14   4  13        6.47        2.18     15.89 o 
  16   4  13       16.67       13.16      8.18 o 
  18   4  13       10.52       17.04      8.71 o 
  20   4  13        1.95      -11.74     11.74 o 
 -31   5  13        1.75       -0.33      7.39 o 
 -29   5  13      374.40      440.00     17.15 o 
 -27   5  13       70.64       73.54     11.39 o 
 -25   5  13       17.91       28.69      6.67 o 
 -23   5  13       16.62       24.75      7.18 o 
 -21   5  13       89.95       77.77      8.89 o 
 -19   5  13        1.62       -3.20      4.68 o 
 -17   5  13      114.07       85.07     19.67 o 
 -15   5  13      401.91      451.02     13.65 o 
 -13   5  13      137.49      137.95     20.19 o 
 -11   5  13        6.30        4.11      3.31 o 
  -9   5  13      111.38      102.46     11.03 o 
  -7   5  13      304.60      304.34      7.64 o 
  -5   5  13      732.89      740.79     19.49 o 
  -3   5  13      168.98      165.86      4.13 o 
  -1   5  13       72.49       76.67     25.36 o 
   1   5  13       22.97       20.40     10.08 o 
   3   5  13       73.44       86.00     11.69 o 
   5   5  13        1.50       -7.77      9.80 o 
   7   5  13       13.43       23.44      8.37 o 
   9   5  13        0.29       -7.08      8.96 o 
  11   5  13        4.65        6.45     13.61 o 
  13   5  13        7.02       24.22     14.08 o 
  15   5  13      108.24      124.41     25.51 o 
  17   5  13       23.04        8.08     12.28 o 
 -28   6  13        5.32        3.72      6.95 o 
 -26   6  13        2.12       11.53      6.34 o 
 -24   6  13        9.35        2.10      6.53 o 
 -22   6  13       31.17       26.69      6.28 o 
 -20   6  13       25.64       15.86      6.40 o 
 -18   6  13       63.22       67.74      8.22 o 
 -16   6  13        1.55       -1.54      9.67 o 
 -14   6  13       14.36       18.03      8.24 o 
 -12   6  13       87.37       89.84      8.48 o 
 -10   6  13        0.38        4.61     13.59 o 
  -8   6  13       96.85      166.29     30.79 o 
  -6   6  13       13.88        8.70      4.26 o 
  -4   6  13        4.74       -0.23     11.54 o 
  -2   6  13        1.20       17.14     24.55 o 
   0   6  13      313.03      349.87     31.95 o 
   2   6  13      183.33      236.91     15.93 o 
   4   6  13       83.22       71.55     13.57 o 
   6   6  13        1.60       15.96      8.81 o 
   8   6  13       83.71       67.17     13.63 o 
  10   6  13        8.40       13.19     13.37 o 
  12   6  13        1.16        4.29     10.62 o 
  14   6  13       54.05       49.88     22.05 o 
 -23   7  13      113.76      129.73     23.72 o 
 -21   7  13        0.10        3.88      9.86 o 
 -19   7  13        7.60       10.82     10.44 o 
 -17   7  13        7.12      -12.26     12.26 o 
 -15   7  13        1.68       -1.78      8.38 o 
 -13   7  13      129.19      168.56     21.98 o 
 -11   7  13       13.47       15.63     24.96 o 
  -9   7  13       12.56       10.84     14.98 o 
  -7   7  13        0.58        5.71     23.44 o 
  -5   7  13        5.36       17.73     15.22 o 
  -3   7  13       17.72        5.42     15.22 o 
  -1   7  13        8.12       25.30     26.94 o 
   1   7  13       15.64       19.91     22.45 o 
   3   7  13        0.00       -4.43     18.30 o 
   5   7  13      141.64      169.83     14.72 o 
   7   7  13        1.27       -3.22     10.40 o 
   9   7  13      355.98      360.13     25.92 o 
  11   7  13       32.63       38.04     14.59 o 
 -18   8  13        5.32        2.61      8.64 o 
 -16   8  13        0.37       10.57     12.40 o 
 -14   8  13        0.06        2.60     10.34 o 
 -12   8  13        3.33        9.80     16.38 o 
 -10   8  13        0.86        1.52     24.37 o 
  -8   8  13       49.37      101.92     22.16 o 
  -6   8  13        6.25       16.91     28.22 o 
  -4   8  13       16.85       21.98     17.84 o 
  -2   8  13       16.46       12.36     28.92 o 
   0   8  13       17.05       13.39     24.98 o 
   2   8  13       29.84       52.65     25.15 o 
   4   8  13       73.23      101.41     33.33 o 
   6   8  13       13.65       21.16     12.53 o 
 -34   0  14       11.81        1.31     13.03 o 
 -32   0  14        6.57       14.37     10.96 o 
 -30   0  14       71.73       38.57     18.37 o 
 -28   0  14      222.81      203.57     23.99 o 
 -26   0  14      273.00      292.83     32.04 o 
 -24   0  14       19.83       31.02     22.16 o 
 -22   0  14        6.57       39.24     12.94 o 
 -20   0  14       19.70       22.45     19.07 o 
 -18   0  14      102.03       86.18     21.34 o 
 -16   0  14       24.08       24.74      8.86 o 
 -14   0  14     1364.92     1349.62     23.70 o 
 -12   0  14     1952.16     1926.85     34.84 o 
 -10   0  14      735.97      777.24     24.91 o 
  -8   0  14     1052.72      974.17     17.39 o 
  -6   0  14      151.13      172.16      8.56 o 
  -4   0  14       24.42        8.63      7.64 o 
  -2   0  14      466.33      442.29     12.02 o 
   0   0  14      194.26      146.76      7.58 o 
   2   0  14       52.61       48.94      5.41 o 
   4   0  14       13.60        6.95      5.49 o 
   6   0  14      576.49      606.10     13.48 o 
   8   0  14        5.93       17.32     17.96 o 
  10   0  14      500.50      531.64     31.78 o 
  12   0  14      609.47      641.20     34.46 o 
  14   0  14       79.28       39.42     13.70 o 
  16   0  14      997.59      718.26    322.08 o 
  18   0  14      263.25      207.84     20.82 o 
  20   0  14       51.21       32.83      8.91 o 
 -33   1  14       21.71       50.30     13.05 o 
 -31   1  14        9.53       11.00      7.87 o 
 -29   1  14       35.13       25.67      7.88 o 
 -27   1  14       43.47       52.39     11.90 o 
 -25   1  14      252.01      212.30     10.57 o 
 -23   1  14       78.81       55.48     12.02 o 
 -21   1  14      381.28      365.15     29.53 o 
 -19   1  14      371.54      349.55     17.58 o 
 -17   1  14      172.20      143.75     11.97 o 
 -15   1  14      235.97      237.06     12.39 o 
 -13   1  14       70.56       38.70      5.79 o 
 -11   1  14      123.14      167.27      8.92 o 
  -9   1  14     2256.34     2065.96     21.44 o 
  -7   1  14     1286.92     1296.74     17.34 o 
  -5   1  14      503.60      456.13     10.36 o 
  -3   1  14      153.49      165.44      6.43 o 
  -1   1  14      191.28      204.41      6.15 o 
   1   1  14      258.87      264.79     13.58 o 
   3   1  14      167.95      175.71      7.29 o 
   5   1  14       86.67      123.87      5.84 o 
   7   1  14      122.68      156.33     12.56 o 
   9   1  14        7.86       18.14      8.76 o 
  11   1  14      325.16      291.84     19.41 o 
  13   1  14       34.36       40.15      7.80 o 
  15   1  14        3.40       -0.42      6.07 o 
  17   1  14        0.00        2.36      6.38 o 
  19   1  14      114.31      124.81      8.21 o 
 -34   2  14       91.76       99.92     10.52 o 
 -32   2  14      144.87      197.54     23.78 o 
 -30   2  14      146.90      210.86     15.48 o 
 -28   2  14        4.13       21.33      9.64 o 
 -26   2  14       72.80       85.93     10.27 o 
 -24   2  14      187.62      190.83     10.95 o 
 -22   2  14       61.54       78.12      9.97 o 
 -20   2  14       15.00       18.09      8.55 o 
 -18   2  14      361.65      353.36     14.41 o 
 -16   2  14      978.07      927.89     17.90 o 
 -14   2  14      118.36      102.85     10.97 o 
 -12   2  14      248.90      237.47      7.89 o 
 -10   2  14        4.33       -1.76      4.52 o 
  -8   2  14      164.74      149.19     10.96 o 
  -6   2  14      602.70      565.83      8.69 o 
  -4   2  14       35.56       30.07      4.46 o 
  -2   2  14       75.86       61.11      5.39 o 
   0   2  14        1.48        2.08      2.97 o 
   2   2  14        0.17        7.56      4.31 o 
   4   2  14      527.85      516.65      8.28 o 
   6   2  14      222.60      229.97     11.85 o 
   8   2  14       74.96       61.94      9.39 o 
  10   2  14        3.41       13.50      8.66 o 
  12   2  14       89.19      115.02     10.37 o 
  14   2  14       47.07       49.12      8.09 o 
  16   2  14      109.07      124.12      9.68 o 
  18   2  14        3.99        0.24      6.36 o 
  20   2  14      124.50      146.86     17.09 o 
 -31   3  14      126.35      139.33     15.66 o 
 -29   3  14        6.23        8.83      9.05 o 
 -27   3  14       38.71       13.19      8.98 o 
 -25   3  14        5.58        2.75      8.07 o 
 -23   3  14       54.75       51.41     10.52 o 
 -21   3  14      198.90      212.49     14.83 o 
 -19   3  14       80.48       48.40      9.54 o 
 -17   3  14        2.70       -1.11      6.88 o 
 -15   3  14     1211.99     1133.53     19.97 o 
 -13   3  14      280.08      238.45     10.53 o 
 -11   3  14      244.60      245.48      7.46 o 
  -9   3  14        4.75        6.44      4.21 o 
  -7   3  14      419.53      414.75      7.47 o 
  -5   3  14        1.48       -2.85      4.33 o 
  -3   3  14        1.63       -0.11      2.74 o 
  -1   3  14      253.93      252.95      5.59 o 
   1   3  14      211.20      220.40      8.30 o 
   3   3  14       42.74       36.12      3.55 o 
   5   3  14       67.72       61.77      5.60 o 
   7   3  14      146.42      130.59      8.61 o 
   9   3  14       18.05       24.67      4.32 o 
  11   3  14        1.21        8.35      6.82 o 
  13   3  14        9.91       10.49      9.27 o 
  15   3  14       23.35       13.56      6.38 o 
  17   3  14       28.92       22.70      7.38 o 
  19   3  14      124.32      195.36     17.27 o 
 -30   4  14       16.62       26.71      9.10 o 
 -28   4  14      145.55      194.17     12.44 o 
 -26   4  14       58.29       60.37      8.88 o 
 -24   4  14       97.67       87.28      9.23 o 
 -22   4  14      157.58      136.13      8.23 o 
 -20   4  14       11.27       21.62     10.11 o 
 -18   4  14        0.24        3.91     11.11 o 
 -16   4  14      156.53      184.63     15.79 o 
 -14   4  14       49.86       56.29      6.15 o 
 -12   4  14       18.73        9.75      5.20 o 
 -10   4  14      113.82      117.87      6.61 o 
  -8   4  14     1612.00     1566.58     23.33 o 
  -6   4  14       72.57       53.85      5.70 o 
  -4   4  14       13.43        7.29      4.02 o 
  -2   4  14       89.36      102.97     10.15 o 
   0   4  14        8.97       14.15      2.79 o 
   2   4  14        1.00        1.96      7.62 o 
   4   4  14       90.44      115.65     17.41 o 
   6   4  14       99.37      117.95      5.24 o 
   8   4  14      251.11      235.45     14.74 o 
  10   4  14       95.63      120.90     14.91 o 
  12   4  14        0.01       -0.71     11.02 o 
  14   4  14        0.25       -9.08      9.99 o 
  16   4  14       93.51       87.54     15.86 o 
 -29   5  14       36.59       20.62     18.45 o 
 -27   5  14      337.05      429.78     16.62 o 
 -25   5  14      257.42      278.58     12.59 o 
 -23   5  14      220.73      220.30     12.64 o 
 -21   5  14        2.42        0.47      8.97 o 
 -19   5  14       69.46       76.13     21.04 o 
 -17   5  14        7.06       10.81      6.88 o 
 -15   5  14       21.32       18.68      7.94 o 
 -13   5  14       19.41       15.18      8.11 o 
 -11   5  14       23.91       19.63      3.94 o 
  -9   5  14      123.12      138.69      6.11 o 
  -7   5  14      668.32      627.62     12.80 o 
  -5   5  14       29.71       22.47      8.19 o 
  -3   5  14      737.71      697.23     30.32 o 
  -1   5  14      389.28      481.66     78.77 o 
   1   5  14      134.91      152.55     16.91 o 
   3   5  14        0.72       18.69     10.38 o 
   5   5  14        4.12        9.68     12.46 o 
   7   5  14       83.21      107.92     13.69 o 
   9   5  14       10.81       15.08      8.61 o 
  11   5  14      106.92      149.37     18.45 o 
  13   5  14       29.39       11.40     18.48 o 
  15   5  14        0.69      -12.06     12.06 o 
 -24   6  14       26.10       26.83      8.58 o 
 -22   6  14        0.43        0.24      4.66 o 
 -20   6  14       63.19       89.46     10.39 o 
 -18   6  14       10.46        2.42      6.79 o 
 -16   6  14       62.19       86.94     14.42 o 
 -14   6  14       26.70       31.08     10.59 o 
 -12   6  14       48.45       58.36     17.96 o 
 -10   6  14        0.59       -4.24      4.24 o 
  -8   6  14        2.49       -0.82     12.59 o 
  -6   6  14        6.73        7.23     23.61 o 
  -4   6  14        0.05       -9.85     14.75 o 
  -2   6  14      138.85      140.23     20.87 o 
   0   6  14      336.83      379.22     39.76 o 
   2   6  14      107.28      134.26     20.09 o 
   4   6  14        9.10        8.27     17.97 o 
   6   6  14        0.47        2.86      8.48 o 
   8   6  14        5.19       19.92      9.95 o 
  10   6  14      238.26      320.31     22.07 o 
 -21   7  14        2.86       -9.15     16.03 o 
 -19   7  14        0.04        5.55     12.43 o 
 -17   7  14       21.23       25.20     11.39 o 
 -15   7  14       39.55       43.68     11.89 o 
 -13   7  14        9.08        2.38     13.01 o 
 -11   7  14        4.74       11.24     17.96 o 
  -9   7  14      231.33      313.34     26.41 o 
  -7   7  14       42.92       56.09     18.95 o 
  -5   7  14       53.47       31.66     29.33 o 
  -3   7  14       11.43       19.94     17.32 o 
  -1   7  14      309.24      429.14     44.60 o 
   1   7  14       14.16       24.64     13.75 o 
   3   7  14       20.94        4.71     20.23 o 
   5   7  14      269.34      268.83     20.21 o 
   7   7  14        1.54      -10.97     10.97 o 
 -10   8  14        7.55       -8.16     29.44 o 
  -8   8  14       64.24      166.17     24.55 o 
  -6   8  14      169.19      186.23     40.11 o 
  -4   8  14        0.32       -6.94     17.26 o 
 -31   1  15       72.47       86.70     12.82 o 
 -29   1  15       22.18       21.53      9.69 o 
 -27   1  15        3.62       27.51     13.04 o 
 -25   1  15       33.21       37.18     13.01 o 
 -23   1  15       85.19      104.76     13.31 o 
 -21   1  15      136.85      153.98     11.30 o 
 -19   1  15       37.31       33.58      7.48 o 
 -17   1  15        0.72       -6.34      6.34 o 
 -15   1  15       18.56       12.86      6.10 o 
 -13   1  15      485.42      504.51     10.04 o 
 -11   1  15      365.48      329.38     12.64 o 
  -9   1  15      235.60      219.93      8.17 o 
  -7   1  15      120.98       97.37      5.79 o 
  -5   1  15      202.13      193.46      6.47 o 
  -3   1  15       69.61       77.56      7.65 o 
  -1   1  15      140.57      126.33      8.57 o 
   1   1  15        2.97        0.49      3.65 o 
   3   1  15        0.71        3.25      3.59 o 
   5   1  15        8.93        4.47      4.02 o 
   7   1  15        0.19       -6.35      6.35 o 
   9   1  15       35.37       19.91      7.93 o 
  11   1  15       12.18       15.69      9.45 o 
  13   1  15       77.45       87.14     16.60 o 
  15   1  15      418.78      451.68     20.01 o 
  17   1  15      106.42      111.84     10.09 o 
 -30   2  15       15.08       24.07     10.52 o 
 -28   2  15      146.24      130.32     12.60 o 
 -26   2  15       16.81        6.23     10.09 o 
 -24   2  15        3.99        7.92      9.03 o 
 -22   2  15       35.15       40.94     13.02 o 
 -20   2  15       38.60       27.00     10.21 o 
 -18   2  15       57.77       80.40     10.10 o 
 -16   2  15      233.36      233.76     12.48 o 
 -14   2  15        4.36        3.47      4.94 o 
 -12   2  15      180.76      181.13     10.26 o 
 -10   2  15      671.73      642.97     10.11 o 
  -8   2  15      546.45      568.96     10.37 o 
  -6   2  15      127.40      145.58      7.43 o 
  -4   2  15      120.44      106.75      5.80 o 
  -2   2  15      353.76      330.54      7.13 o 
   0   2  15        0.30        3.81      4.03 o 
   2   2  15      233.23      213.18      6.16 o 
   4   2  15        6.81       12.37      6.62 o 
   6   2  15       47.43       47.21      7.02 o 
   8   2  15        4.50       -4.81      4.81 o 
  10   2  15       30.87       15.48     10.03 o 
  12   2  15       62.16       72.03     15.08 o 
  14   2  15       10.15        8.24      6.77 o 
  16   2  15       51.40       56.05      8.74 o 
 -29   3  15        1.84        5.97      9.01 o 
 -27   3  15      148.46      185.01     10.41 o 
 -25   3  15       11.36       11.97     13.50 o 
 -23   3  15        2.75        2.41     11.61 o 
 -21   3  15       96.31      127.67     11.28 o 
 -19   3  15      253.09      254.47     14.45 o 
 -17   3  15      138.49      119.34     12.01 o 
 -15   3  15        0.08        0.52      6.14 o 
 -13   3  15        7.45       -1.05      3.67 o 
 -11   3  15      156.13      147.71      9.19 o 
  -9   3  15      161.51      190.09      7.51 o 
  -7   3  15       32.39       16.62      5.90 o 
  -5   3  15      171.92      192.29      7.96 o 
  -3   3  15        9.62       10.95      3.90 o 
  -1   3  15      218.21      225.57      6.06 o 
   1   3  15      129.01      126.68      5.07 o 
   3   3  15      123.81      153.65     14.17 o 
   5   3  15       11.38       15.37      6.23 o 
   7   3  15       30.74       33.29      7.16 o 
   9   3  15      229.62      238.79      7.98 o 
  11   3  15       13.64       11.52      7.91 o 
  13   3  15       73.44       70.88     13.45 o 
  15   3  15       18.80        2.02     10.46 o 
 -28   4  15      115.67      194.60     15.87 o 
 -26   4  15      221.79      220.00     11.05 o 
 -24   4  15       39.49       61.34     11.15 o 
 -22   4  15      185.53      212.17     15.16 o 
 -20   4  15        4.00        4.68     12.56 o 
 -18   4  15       63.68       42.99     10.36 o 
 -16   4  15      706.34      661.49     14.62 o 
 -14   4  15       32.75       22.11      6.00 o 
 -12   4  15        0.23       -3.04      3.96 o 
 -10   4  15       29.07       17.10      4.50 o 
  -8   4  15      121.21      141.45      5.74 o 
  -6   4  15       25.77       22.86      4.88 o 
  -4   4  15        0.29       -0.09      3.54 o 
  -2   4  15      559.85      564.74     11.79 o 
   0   4  15       16.87       20.10      3.78 o 
   2   4  15      504.19      517.49     22.16 o 
   4   4  15       37.13        7.04     15.84 o 
   6   4  15       37.14       38.55     11.15 o 
   8   4  15      129.12      137.75     15.92 o 
  10   4  15       56.42       22.94     19.74 o 
  12   4  15       44.84       40.74     11.88 o 
 -25   5  15      306.06      325.83     12.39 o 
 -23   5  15       71.10       83.97     12.32 o 
 -21   5  15       29.66       25.46      7.45 o 
 -19   5  15       15.60       13.07      8.37 o 
 -17   5  15        1.74        5.80      8.03 o 
 -15   5  15        0.06        3.35      4.30 o 
 -13   5  15        0.33        0.59      4.30 o 
 -11   5  15        7.84        8.39      6.71 o 
  -9   5  15       27.29       23.99      8.37 o 
  -7   5  15       25.31       51.66     16.38 o 
  -5   5  15      294.12      363.83     37.67 o 
  -3   5  15      228.39      187.92     20.87 o 
  -1   5  15       89.31      103.76     17.94 o 
   1   5  15       92.01      126.90     14.62 o 
   3   5  15       38.32       44.49     12.34 o 
   5   5  15        7.44        3.98      9.88 o 
   7   5  15        7.72        0.93     14.43 o 
   9   5  15       33.85       14.90     17.68 o 
  11   5  15        1.44       10.55     15.04 o 
 -20   6  15       76.98       89.88     15.19 o 
 -18   6  15       22.19       45.61     12.45 o 
 -16   6  15       14.91        7.12     10.68 o 
 -14   6  15       24.83       33.74     14.45 o 
 -12   6  15       65.78       77.84     19.65 o 
 -10   6  15      134.56      141.10     34.17 o 
  -8   6  15       10.33        4.20     14.69 o 
  -6   6  15       36.24       18.07     16.68 o 
  -4   6  15      182.66      199.70     36.21 o 
  -2   6  15      231.86      271.01     25.07 o 
   0   6  15       64.16       52.14     19.48 o 
   2   6  15        0.68        2.15     13.82 o 
   4   6  15      114.74      121.79     15.97 o 
   6   6  15        4.23       12.58     20.82 o 
 -13   7  15        1.11       17.32     30.03 o 
 -11   7  15        5.79        8.28     16.91 o 
  -9   7  15        0.11        6.94     27.35 o 
  -7   7  15        1.54       18.31     17.84 o 
  -5   7  15        6.92       31.54     30.44 o 
  -3   7  15       39.72       79.30     20.58 o 
  -1   7  15        3.83       26.44     17.68 o 
 -28   0  16       41.64       31.37     28.80 o 
 -26   0  16        1.33      -11.49     14.05 o 
 -24   0  16       50.28       49.56     24.43 o 
 -22   0  16       97.54       67.27     54.92 o 
 -20   0  16      225.70      272.48     14.02 o 
 -18   0  16      106.05      114.63     17.65 o 
 -16   0  16        2.22        9.21      8.89 o 
 -14   0  16       58.90       55.97     12.07 o 
 -12   0  16        2.58       11.29     12.13 o 
 -10   0  16     1366.27     1251.51     19.91 o 
  -8   0  16       69.37       60.64     10.46 o 
  -6   0  16      293.92      278.07     35.93 o 
  -4   0  16     1566.87     1413.81     22.35 o 
  -2   0  16      223.76      227.64     16.40 o 
   0   0  16        1.94        0.54      7.44 o 
   2   0  16        1.45        6.26      6.49 o 
   4   0  16        5.63       -2.89      7.62 o 
   6   0  16       80.65       51.80      6.99 o 
   8   0  16      194.93      250.89     17.49 o 
  10   0  16      397.82      424.47     21.46 o 
  12   0  16       23.85       12.65     20.17 o 
  14   0  16       61.26       55.10     23.96 o 
 -29   1  16       39.28       23.14     14.59 o 
 -27   1  16        4.66       10.74     12.40 o 
 -25   1  16       28.53       11.26      9.50 o 
 -23   1  16       18.01       13.48      8.70 o 
 -21   1  16        2.59       -5.49      8.05 o 
 -19   1  16        3.75        5.18      5.64 o 
 -17   1  16       52.88       40.13      7.00 o 
 -15   1  16       31.84       45.34      5.54 o 
 -13   1  16       73.29       82.01     14.77 o 
 -11   1  16       29.36       37.36      6.34 o 
  -9   1  16     1061.49     1015.20     16.27 o 
  -7   1  16       20.29       17.62      4.90 o 
  -5   1  16       61.84       51.30      5.66 o 
  -3   1  16      170.01      184.76      7.23 o 
  -1   1  16      180.01      237.24      7.75 o 
   1   1  16      159.00      163.90      6.09 o 
   3   1  16      428.91      428.88      8.96 o 
   5   1  16        2.93        4.60      4.54 o 
   7   1  16      102.98      107.07      7.02 o 
   9   1  16       59.10       68.37      9.88 o 
  11   1  16        7.45       11.31      8.25 o 
  13   1  16      322.91      378.36     18.13 o 
 -28   2  16       24.05       37.98     10.19 o 
 -26   2  16        0.03       -1.14      7.62 o 
 -24   2  16        8.31       25.75     13.89 o 
 -22   2  16      197.37      228.20     18.41 o 
 -20   2  16       26.77       25.95      7.85 o 
 -18   2  16       22.77        4.49      6.96 o 
 -16   2  16      431.24      405.42      9.85 o 
 -14   2  16       65.25       73.33      8.34 o 
 -12   2  16        2.38       -0.68      4.38 o 
 -10   2  16       58.73       73.36      5.63 o 
  -8   2  16       11.62       24.30      6.96 o 
  -6   2  16        1.81        8.34      5.64 o 
  -4   2  16       36.02       43.90      4.77 o 
  -2   2  16       17.40       18.69      4.44 o 
   0   2  16       27.16       24.28      5.28 o 
   2   2  16       93.86       90.39      6.63 o 
   4   2  16        0.56        2.95      3.45 o 
   6   2  16        0.04        2.07      5.78 o 
   8   2  16      196.22      223.74     11.07 o 
  10   2  16       31.72       11.20      6.33 o 
  12   2  16      146.40      148.96     15.17 o 
 -27   3  16       40.81       45.85     12.87 o 
 -25   3  16        4.06       10.31     12.78 o 
 -23   3  16        0.07        1.82      8.00 o 
 -21   3  16        6.61       17.72     10.81 o 
 -19   3  16       73.98       62.16     14.34 o 
 -17   3  16      351.20      378.41     14.65 o 
 -15   3  16       27.08       40.35      4.96 o 
 -13   3  16        7.75       16.53      6.24 o 
 -11   3  16       84.42       89.12     12.73 o 
  -9   3  16       18.15       16.82      5.54 o 
  -7   3  16       16.71       26.35      4.87 o 
  -5   3  16        1.17        0.62      3.63 o 
  -3   3  16      278.26      288.38     14.13 o 
  -1   3  16       29.79       35.27      5.42 o 
   1   3  16        6.82        4.23      5.34 o 
   3   3  16        0.52        0.10      4.29 o 
   5   3  16      133.91      133.26      6.80 o 
   7   3  16        0.07        1.59     10.93 o 
   9   3  16        2.10       20.99     26.88 o 
  11   3  16        4.77      -17.73     17.73 o 
 -24   4  16      110.18      142.25     13.91 o 
 -22   4  16        3.61       11.95      9.80 o 
 -20   4  16       50.58       45.61      8.04 o 
 -18   4  16        0.03        5.42      7.82 o 
 -16   4  16      131.37      148.50     10.26 o 
 -14   4  16       41.71       46.02      5.75 o 
 -12   4  16        1.59        5.64      4.07 o 
 -10   4  16       81.53       79.13      9.82 o 
  -8   4  16      353.92      409.76     17.38 o 
  -6   4  16       40.57       60.99     16.62 o 
  -4   4  16       17.50       37.55     15.16 o 
  -2   4  16      171.31      188.62     30.73 o 
   0   4  16        1.27       10.61     19.62 o 
   2   4  16        0.02       -8.26      8.26 o 
   4   4  16       64.20       54.00     14.70 o 
   6   4  16        2.75       -1.99     15.05 o 
   8   4  16        3.04       17.03     10.83 o 
 -21   5  16       78.17      112.76      9.21 o 
 -19   5  16        1.37        1.14      7.51 o 
 -17   5  16        0.51        7.49     10.86 o 
 -15   5  16      179.95      212.50     15.18 o 
 -13   5  16        8.45        9.53      8.15 o 
 -11   5  16      241.77      283.72     23.73 o 
  -9   5  16        0.08       12.94     14.98 o 
  -7   5  16        1.20       -3.09     13.41 o 
  -5   5  16        1.21       -4.96     14.05 o 
  -3   5  16       19.50        3.03     21.98 o 
  -1   5  16       15.20        9.33     14.58 o 
   1   5  16      106.77      141.83     12.52 o 
   3   5  16      249.44      294.78     28.19 o 
   5   5  16       50.49       47.36     20.76 o 
 -14   6  16        0.00        9.91     11.32 o 
 -12   6  16       17.32       12.19     26.94 o 
 -10   6  16        5.22       11.46     17.99 o 
  -8   6  16      154.38      168.86     36.85 o 
  -6   6  16        5.49       18.25     17.03 o 
  -4   6  16       90.83       78.36     32.13 o 
  -2   6  16        1.26      -11.49     16.21 o 
 -25   1  17       10.68       26.07     10.65 o 
 -23   1  17       16.99       18.68      8.57 o 
 -21   1  17        0.94       -4.17      6.78 o 
 -19   1  17       25.51       12.90      6.52 o 
 -17   1  17       49.90       42.66      5.77 o 
 -15   1  17       56.65       67.95      7.98 o 
 -13   1  17        0.36       -0.47      4.04 o 
 -11   1  17       46.79       28.30      5.19 o 
  -9   1  17        5.98        6.45      4.67 o 
  -7   1  17       25.36       18.85      5.18 o 
  -5   1  17      411.22      392.37      8.88 o 
  -3   1  17       64.28       49.36      5.55 o 
  -1   1  17      167.19      167.09      6.11 o 
   1   1  17        0.14       -0.60      3.72 o 
   3   1  17       25.38       34.33      4.69 o 
   5   1  17        0.10       -5.21      5.21 o 
   7   1  17       18.68       38.78     14.81 o 
   9   1  17        1.30        6.10      9.30 o 
 -24   2  17        0.60        3.61     10.83 o 
 -22   2  17       35.48       53.40     12.81 o 
 -20   2  17        0.63        4.30      5.79 o 
 -18   2  17        0.01        3.78      6.14 o 
 -16   2  17      270.12      266.97     11.14 o 
 -14   2  17       63.57       88.97     10.92 o 
 -12   2  17       15.45        8.46      5.36 o 
 -10   2  17        3.35        4.16      4.22 o 
  -8   2  17        4.41       -3.72      4.62 o 
  -6   2  17        0.71       -4.41      4.41 o 
  -4   2  17        8.64        2.68      5.28 o 
  -2   2  17        0.72        0.88      4.96 o 
   0   2  17        7.68       10.20      3.79 o 
   2   2  17      258.12      223.14      9.76 o 
   4   2  17       20.29       18.70      6.07 o 
   6   2  17        6.11       -2.08      5.49 o 
   8   2  17       56.97       51.70      9.10 o 
 -21   3  17        2.68       -6.06      8.17 o 
 -19   3  17      173.58      185.55     15.10 o 
 -17   3  17      103.06       79.54      7.41 o 
 -15   3  17      120.71      108.33     12.66 o 
 -13   3  17        5.07       -1.07      5.56 o 
 -11   3  17       72.83       54.71      6.00 o 
  -9   3  17        1.94        5.36      5.70 o 
  -7   3  17        1.26        0.52      5.10 o 
  -5   3  17       43.65       27.23      6.03 o 
  -3   3  17       43.49       48.01      7.98 o 
  -1   3  17        7.67       14.16      7.83 o 
   1   3  17      288.14      315.15     16.73 o 
   3   3  17        7.56       -9.48      9.48 o 
   5   3  17      148.44      166.36     16.10 o 
 -18   4  17      109.39       78.13     11.73 o 
 -16   4  17        8.00        1.25      4.00 o 
 -14   4  17       53.22       71.11      7.62 o 
 -12   4  17        2.52        9.28      5.46 o 
 -10   4  17       17.71       30.96     25.25 o 
  -8   4  17        3.34       25.54     15.39 o 
  -6   4  17       16.66        7.35     22.62 o 
  -4   4  17        0.30       -1.34     12.07 o 
  -2   4  17       23.84       11.54     16.94 o 
   0   4  17      116.56      152.72     13.12 o 
   2   4  17       32.49       35.10     10.39 o 
 -11   5  17       39.46       27.75     27.75 o 
  -9   5  17       22.07       12.77     15.74 o 
  -7   5  17        5.00       32.65     27.99 o 
  -5   5  17       64.09       80.87     19.24 o 
 -20   0  18       12.89       17.03      9.15 o 
 -18   0  18      126.91      158.74     10.21 o 
 -16   0  18       62.54       51.07     10.45 o 
 -14   0  18       16.19       10.57      8.52 o 
 -12   0  18        8.79        5.15      6.95 o 
 -10   0  18        9.22        2.13      8.95 o 
  -8   0  18        7.08       17.92      7.10 o 
  -6   0  18      152.67      130.65     10.72 o 
  -4   0  18        4.54       10.80      6.81 o 
  -2   0  18      138.25      148.12      9.65 o 
   0   0  18       13.36        9.83      9.62 o 
   2   0  18       30.28       26.03     11.02 o 
 -19   1  18       48.92       56.45      6.86 o 
 -17   1  18       34.33       36.75      8.24 o 
 -15   1  18      161.83      171.58      7.35 o 
 -13   1  18        0.65       -2.87      5.44 o 
 -11   1  18      124.95      131.32      8.71 o 
  -9   1  18       55.56       57.62      6.17 o 
  -7   1  18      204.58      236.95      8.28 o 
  -5   1  18       21.21       23.44      5.87 o 
  -3   1  18       18.48       37.90      6.69 o 
  -1   1  18      224.52      260.53      8.31 o 
   1   1  18      135.51      142.93      8.72 o 
 -18   2  18      147.44      157.37      8.81 o 
 -16   2  18        1.33       -5.49      5.49 o 
 -14   2  18       98.45       87.70      8.64 o 
 -12   2  18       13.72        7.20      4.87 o 
 -10   2  18       31.52       20.00      6.79 o 
  -8   2  18       44.89       41.90      5.55 o 
  -6   2  18       27.81       21.45      4.94 o 
  -4   2  18        3.45       -1.97      3.87 o 
  -2   2  18        0.09        6.05      4.60 o 
   0   2  18      118.48      110.74     14.53 o 
 -13   3  18      282.91      332.70     10.95 o 
 -11   3  18       56.83       82.59      8.44 o 
  -9   3  18       44.64       28.44     10.68 o 
  -7   3  18       23.09       17.12      5.34 o 
  -5   3  18      206.01      258.18     20.29 o 
                                                 
